# Supplementary material for: Dietary 1.3-1.6 yeast β-glucans enhance immune response and disease resilience in European seabass challenged with Tenacibaculum maritimum
Source: Front Immunol. 2026 Apr 20;17:1798375. doi: 10.3389/fimmu.2026.1798375 (PMC13136018; doi:10.3389/fimmu.2026.1798375)
Supplement: Supplementary file 2 [file DataSheet2.xlsx]

## Sheet: Data
	SAT_SKIN	IL8_SKIN	IL1B_SKIN	Casp3_SKIN	TNFa_SKIN	MMP9_SKIN	MCSFR_SKIN	CXCR4_SKIN	MIF_SKIN	Arg2_SKIN	TGFb_SKIN	TLR2_SKIN	IL10_SKIN	Hamp2_SKIN	SAT_GUT	IL1B_GUT	MMP9_GUT	MCSFR_GUT	IL8_GUT	TGFb_GUT	Casp3_GUT	TNFa_GUT	CXCR4_GUT	MIF_GUT	TLR2_GUT	Hamp_GUT	IL10_GUT	Arg2_GUT
7days_Chall_CTRL	0.613564	0.922765	1.35656	0.682935	1.4305	0.656898	1.10035	1.51076	1.10583	0.786977	0.438233	0.689633	0.756048	2.59329	0.484557	1.84021	0.888795	0.49969	0.519379	0.611567	0.555062	1.2325	1.59709	1.29297	0.331734	0.885131	2.21144	2.37511
7days_Chall_CTRL	0.476308	1.14377	1.19584	0.495341	1.06496	1.28329	0.800762	0.942301	0.828227	0.586056	0.520851	0.841268	1.07282	1.66013	1.05354	1.71007	0.03884	0.445513	0.207302	1.11829	0.628513	0.514902	1.21546	1.20056	0.820541	0.911585	0.398066	6.31968
7days_Chall_CTRL	0.485114	0.799767	0.475818	0.442159	0.390125	0.383585	0.542201	3.75473	1.78723	1.51793	1.17761	2.09884	1.71788	0.678009	0.855515	5.94478	2.96408	0.530692	3.38682	1.02184	1.03964	3.27825	3.226	2.18183	0.585781	5.24485	0.738511	1.56465
7days_Chall_CTRL	0.410446	1.47584	2.45292	0.449892	0.956393	0.488794	0.748552	0.45406	0.685752	0.370326	0.240775	0.78434	0.384031	7.05779	0.614647	0.649938	0.535032	0.541483	0.525611	0.655139	0.656462	0.362457	1.08286	1.01819	0.26214	1.58013	0.452796	0.694352
7days_Chall_CTRL	0.491866	0.395512	0.671372	0.834779	1.14819	0.651455	0.904552	3.91467	2.30596	2.02556	1.09889	1.24162	1.08796	1.30092	1.59931	2.71809	1.18074	1.31913	0.658895	1.24987	0.680379	0.991495	6.97855	0.981466	0.467166	2.47211	2.24888	2.52654
7days_Chall_CTRL	1.01183	0.412737	2.60166	0.938141	2.7702	1.38442	1.13241	6.21225	2.6702	1.97508	0.871654	1.62845	1.9576	1.60999	0.536674	1.18456	0.00752879	0.210092	0.185794	0.584298	0.311313	0.37976	1.30187	0.974471	0.106986	0.491472	0.518157	3.23027
7days_Chall_CTRL	0.271187	0.366864	1.54178	0.00569363	0.949282	0.242135	0.353021	2.7361	2.4132	0.734611	0.27139	1.10583	2.22138	1.03506	0.521011	1.08172	0.354078	0.22136	0.48601	0.662325	0.516447	0.455291	1.68783	1.40128	0.160837	0.596104	0.409543	1.77625
7days_Chall_CTRL	0.382549	0.210864	0.428691	0.527668	1.03161	0.52122	1.01235	7.87572	4.63862	2.46693	2.79067	5.82207	5.06995	0.720268	0.54174	1.31992	0.430723	0.228751	0.323987	0.634683	0.646619	0.614169	0.752564	1.29297	0.181785	0.459656	1.49989	0.514052
7days_Chall_BG0.06	0.448273	0.662125	0.926079	0.395845	0.776001	0.542289	0.577247	3.56775	1.84262	0.907607	0.61176	0.720965	0.909617	1.13765	0.604767	1.21926	0.0288078	0.899121	0.252067	0.993833	0.551792	0.560657	0.798762	1.02787	0.318361	0.598196	0.559506	21.4531
7days_Chall_BG0.06	1.03492	1.41111	1.93619	0.764871	1.36663	2.76731	1.24914	2.05471	0.818868	1.80828	0.725751	0.86638	1.28555	2.43847	1.03001	1.32713	0.170842	1.23732	0.198174	1.23443	0.74168	0.676108	1.39033	1.42193	0.259105	0.358297	0.562908	7.23111
7days_Chall_BG0.06	1.03687	1.08345	0.849577	0.684438	1.11963	0.32535	0.856281	2.36143	1.02084	1.55068	0.91725	0.604817	0.816678	0.67519	0.597955	1.46868	0.450177	0.850013	0.508175	0.716164	1.03895	0.753619	0.485817	1.02554	0.28221	0.474337	0.417072	0.455566
7days_Chall_BG0.06	1.07769	1.62203	3.09754	0.943089	2.91044	1.44303	1.61613	1.37932	0.76178	1.07845	0.827537	0.6904	1.1354	1.66526	0.614766	1.00259	0.535071	0.761672	0.527917	1.03919	0.694774	0.460454	1.66281	1.3671	0.881577	0.361523	0.563446	2.27053
7days_Chall_BG0.06	0.980712	1.09376	1.19882	0.878638	2.2996	1.99903	0.905081	1.305	1.13721	0.74104	0.391553	0.461347	1.26176	1.87047	1.08309	1.49897	0.0841461	1.09657	0.446852	1.01887	0.598293	1.55693	1.35135	2.2887	0.329821	1.14273	0.874405	10.8667
7days_Chall_BG0.06	1.06784	1.33546	1.28193	1.55432	2.03338	1.45455	1.56911	1.54768	0.865821	0.502658	0.461112	0.616268	0.908572	1.37886	1.12214	3.84628	0.189222	1.41303	0.634023	1.08639	0.546037	1.23422	1.51285	2.06203	0.202871	0.585571	1.42428	8.90678
7days_Chall_BG0.06	0.199238	1.17868	3.92968	0.311456	1.2401	0.335683	0.375198	0.615189	0.844761	0.128918	0.091455	0.207167	0.292197	0.770636	0.611284	0.961352	0.870108	0.506833	0.568352	0.482086	0.514228	0.418663	1.40857	0.548065	0.356697	0.743488	0.556146	0.685581
7days_Chall_BG0.06	0.597237	4.30939	2.98279	0.593959	1.96944	0.407415	0.829283	0.115995	0.220807	0.0619939	0.024201	0.0370007	0.0520053	1.02889	0.519019	0.66748	1.48924	0.760435	0.333872	0.587608	0.485075	0.368297	1.33115	0.608574	0.222936	0.368499	0.468669	1.52512
7days_Chall_BG0.12	1.03068	1.51173	1.03605	0.838631	1.38387	0.494839	1.2479	2.48721	0.92863	1.56168	0.310064	0.750177	1.06955	0.904115	0.970631	1.2478	0.0538877	0.671273	0.177616	1.20394	0.621525	0.58212	1.04943	1.35425	0.317121	0.220877	0.702952	25.8739
7days_Chall_BG0.12	0.888003	0.965932	2.09173	0.848524	0.975173	1.51521	1.05295	2.53341	1.33367	0.871728	1.32404	0.964609	1.13737	10.1963	0.784647	1.22291	0.200281	0.455466	0.387653	1.1279	0.469359	0.925933	0.746188	1.02306	0.715692	0.54397	0.70186	18.7828
7days_Chall_BG0.12	0.606249	0.969943	1.00091	0.620832	0.891874	1.14605	0.748194	3.78719	0.953745	1.54712	0.77461	0.995685	1.20004	0.86223	0.905457	1.70855	0.152303	1.09921	1.22684	0.723459	0.654633	1.75692	2.30197	2.17694	0.358024	0.913286	0.720957	0.775864
7days_Chall_BG0.12	0.527624	0.525091	0.518068	0.727028	0.595809	1.03006	1.0322	6.45267	2.64239	3.67391	12.353	3.45556	1.93151	0.390121	0.587652	2.67897	0.270227	0.577479	1.15375	0.699127	0.565744	1.53745	4.01272	1.24052	0.295501	0.895822	1.24602	1.02443
7days_Chall_BG0.12	0.611183	1.71943	2.63457	0.814632	1.32641	0.575945	0.975849	0.848646	0.614006	0.408317	0.29076	0.562977	0.386975	3.54747	0.560601	1.59932	0.270227	0.209257	0.334705	0.734934	0.329689	0.915318	0.648741	1.02029	0.203558	0.175637	0.599646	6.9469
7days_Chall_BG0.12	0.686639	0.587415	0.584751	0.696537	0.873848	1.43811	0.997518	4.35285	2.21611	1.56333	1.12758	1.56801	1.44947	0.66052	0.455132	1.17457	0.0594069	0.764289	0.344021	0.461911	0.421918	1.06328	1.19968	1.0659	0.763229	0.419404	2.14192	0.307215
7days_Chall_BG0.12	0.39425	0.682961	1.02488	0.514319	0.880341	0.233561	0.728556	2.96097	1.08401	1.98105	0.987592	1.42012	1.30686	1.46631	1.09693	2.22438	0.792155	0.46601	0.796175	0.97374	0.927766	0.989467	1.54469	0.83381	0.372159	0.530816	2.18611	0.983654
7days_Chall_BG0.12	0.525349	0.699172	1.20806	0.570545	1.02221	0.661098	1.18175	4.37722	1.52117	2.6149	0.920321	1.5853	1.47441	0.864292	0.637896	1.80735	0.363329	0.376848	0.666177	0.622292	1.07607	1.13831	1.82259	1.25174	0.226771	1.06727	1.04578	0.880477

## Sheet: DA
	Wilks' Lambda test (Rao's approximation):
	Lambda	0.166699
	F (Observed value)	2.09337
	F (Critical value)	2.0178
	DF1	18
	DF2	26
	p-value (Two-tailed)	0.0418451	*
	alpha	0.05
	Signification codes: 0 < "***" < 0.001 < "**" < 0.01 < "*" < 0.05 < "." < 0.1 < " " < 1
	Test interpretation:
	H0: The means vectors of the 3 classes are equal.
	Ha: At least one of the means vector is different from another.
	As the computed p-value is lower than the significance level alpha=0.05, one should reject the null hypothesis H0, and accept the alternative hypothesis Ha.
	Mahalanobis distances:
		7days_Chall_CTRL	7days_Chall_BG0.06	7days_Chall_BG0.12
	7days_Chall_CTRL	0	7.64741	7.40737
	7days_Chall_BG0.06	7.64741	0	7.77645
	7days_Chall_BG0.12	7.40737	7.77645	0
	p-values for Fisher distances:
		7days_Chall_CTRL	7days_Chall_BG0.06	7days_Chall_BG0.12
	7days_Chall_CTRL	1	0.10815	0.118008
	7days_Chall_BG0.06	0.10815	1	0.103225
	7days_Chall_BG0.12	0.118008	0.103225	1
	Eigenvalues:
		F1	F2
	Eigenvalue	1.4908	1.40841
	Discrimination(%)	51.4209	48.5791
	Cumulative %(%)	51.4209	100
	Variables/Factors correlations:
		F1	F2
	IL8_SKIN	0.541095	-0.263056
	IL1B_SKIN	0.471676	-0.0394848
	CXCR4_SKIN	-0.562092	0.0872465
	MIF_SKIN	-0.441433	0.448237
	Arg2_SKIN	-0.535883	-0.200079
	TLR2_SKIN	-0.516812	0.260581
	IL10_SKIN	-0.38004	0.377695
	MCSFR_GUT	0.671472	-0.241875
	Hamp_GUT	-0.209768	0.559707

## Sheet: XLSTAT_20260306_162326_1_HID2
-1.00794	0.950648
1.59116	0.18569
-0.583219	-1.13634

## Sheet: XLSTAT_20260306_162326_1_HID1
-0.873557	-0.303708
-0.883679	0.227579
-2.82724	3.11411
-0.0836698	0.732676
0.60114	0.463109
-0.986556	-0.0456419
-1.18506	1.55478
-1.8249	1.86228
0.0205002	-0.407812
2.77563	-0.122425
0.18723	-1.37712
2.04124	0.655531
1.43861	1.27144
2.56611	0.731646
1.06273	1.1624
2.63721	-0.428144
0.0796333	-1.42301
-0.304664	0.134198
0.935817	-0.269573
-1.65735	-2.85601
-0.522351	-0.733427
-0.570528	-0.98181
-1.11881	-1.44049
-1.5075	-1.52058
-1.00794	0.950648
1.59116	0.18569
-0.583219	-1.13634

## Sheet: XLSTAT_20260306_162326_1_HID
1	-3.14159	-1	1.02068e-11	1	-3.14159	-4.83777	4.04757	1	-3.14159	-2.46351	-0.868332	1	-3.14159	-3.75151	-3.531	1	-3.14159	-1.70089	0.950648	1	-3.14159	0.898206	0.18569	1	-3.14159	-1.27617	-1.13634
2	-3.129	-0.999921	-0.0125912	2	-3.12058	-4.83692	3.9855	2	-3.12058	-2.46262	-0.936136	2	-3.12058	-3.75081	-3.5806	2	-3.12058	-1.70074	0.936088	2	-3.12058	0.898359	0.171129	2	-3.12058	-1.27602	-1.1509
3	-3.11641	-0.999683	-0.0251804	3	-3.09956	-4.83439	3.92209	3	-3.09956	-2.45993	-1.00345	3	-3.09956	-3.74871	-3.62912	3	-3.09956	-1.70028	0.921533	3	-3.09956	0.898818	0.156575	3	-3.09956	-1.27556	-1.16545
4	-3.10382	-0.999287	-0.0377657	4	-3.07855	-4.83016	3.85737	4	-3.07855	-2.45546	-1.07023	4	-3.07855	-3.74522	-3.67653	4	-3.07855	-1.69951	0.906992	4	-3.07855	0.899582	0.142034	4	-3.07855	-1.27479	-1.17999
5	-3.09123	-0.998732	-0.0503449	5	-3.05754	-4.82425	3.79137	5	-3.05754	-2.4492	-1.13646	5	-3.05754	-3.74032	-3.72283	5	-3.05754	-1.69844	0.89247	5	-3.05754	0.900652	0.127512	5	-3.05754	-1.27372	-1.19452
6	-3.07863	-0.998019	-0.0629162	6	-3.03652	-4.81665	3.72411	6	-3.03652	-2.44115	-1.2021	6	-3.03652	-3.73404	-3.76799	6	-3.03652	-1.69707	0.877974	6	-3.03652	0.902027	0.113015	6	-3.03652	-1.27235	-1.20901
7	-3.06604	-0.997148	-0.0754775	7	-3.01551	-4.80737	3.65563	7	-3.01551	-2.43133	-1.26714	7	-3.01551	-3.72636	-3.81198	7	-3.01551	-1.69539	0.863509	7	-3.01551	0.903706	0.0985511	7	-3.01551	-1.27067	-1.22348
8	-3.05345	-0.996118	-0.0880268	8	-2.99449	-4.79641	3.58595	8	-2.99449	-2.41973	-1.33153	8	-2.99449	-3.71729	-3.85479	8	-2.99449	-1.69341	0.849083	8	-2.99449	0.905689	0.0841253	8	-2.99449	-1.26869	-1.2379
9	-3.04086	-0.994931	-0.100562	9	-2.97348	-4.78378	3.51511	9	-2.97348	-2.40635	-1.39525	9	-2.97348	-3.70684	-3.8964	9	-2.97348	-1.69112	0.834703	9	-2.97348	0.907975	0.0697444	9	-2.97348	-1.2664	-1.25228
10	-3.02827	-0.993586	-0.113082	10	-2.95247	-4.76948	3.44314	10	-2.95247	-2.39121	-1.45827	10	-2.95247	-3.69502	-3.9368	10	-2.95247	-1.68853	0.820373	10	-2.95247	0.910562	0.0554146	10	-2.95247	-1.26381	-1.26661
11	-3.01568	-0.992083	-0.125583	11	-2.93145	-4.75352	3.37006	11	-2.93145	-2.37432	-1.52057	11	-2.93145	-3.68181	-3.97595	11	-2.93145	-1.68565	0.806101	11	-2.93145	0.913449	0.0411424	11	-2.93145	-1.26093	-1.28089
12	-3.00309	-0.990423	-0.138065	12	-2.91044	-4.73591	3.29592	12	-2.91044	-2.35567	-1.58212	12	-2.91044	-3.66724	-4.01385	12	-2.91044	-1.68246	0.791892	12	-2.91044	0.916636	0.026934	12	-2.91044	-1.25774	-1.29509
13	-2.99049	-0.988606	-0.150524	13	-2.88942	-4.71665	3.22074	13	-2.88942	-2.33528	-1.64288	13	-2.88942	-3.65131	-4.05049	13	-2.88942	-1.67898	0.777754	13	-2.88942	0.920121	0.0127957	13	-2.88942	-1.25426	-1.30923
14	-2.9779	-0.986633	-0.16296	14	-2.86841	-4.69575	3.14456	14	-2.86841	-2.31316	-1.70283	14	-2.86841	-3.63402	-4.08583	14	-2.86841	-1.67519	0.763692	14	-2.86841	0.923902	-0.00126625	14	-2.86841	-1.25047	-1.32329
15	-2.96531	-0.984503	-0.17537	15	-2.8474	-4.67322	3.06741	15	-2.8474	-2.28931	-1.76196	15	-2.8474	-3.61539	-4.11987	15	-2.8474	-1.67112	0.749713	15	-2.8474	0.927978	-0.0152456	15	-2.8474	-1.2464	-1.33727
16	-2.95272	-0.982216	-0.187752	16	-2.82638	-4.64908	2.98933	16	-2.82638	-2.26374	-1.82022	16	-2.82638	-3.59541	-4.1526	16	-2.82638	-1.66675	0.735822	16	-2.82638	0.932347	-0.0291363	16	-2.82638	-1.24203	-1.35116
17	-2.94013	-0.979775	-0.200105	17	-2.80537	-4.62333	2.91034	17	-2.80537	-2.23648	-1.87759	17	-2.80537	-3.57411	-4.18399	17	-2.80537	-1.66209	0.722026	17	-2.80537	0.937006	-0.0429321	17	-2.80537	-1.23737	-1.36496
18	-2.92754	-0.977177	-0.212425	18	-2.78435	-4.59598	2.83049	18	-2.78435	-2.20753	-1.93406	18	-2.78435	-3.55148	-4.21404	18	-2.78435	-1.65714	0.708331	18	-2.78435	0.941954	-0.056627	18	-2.78435	-1.23242	-1.37865
19	-2.91494	-0.974425	-0.224712	19	-2.76334	-4.56704	2.74981	19	-2.76334	-2.1769	-1.98959	19	-2.76334	-3.52755	-4.24273	19	-2.76334	-1.65191	0.694743	19	-2.76334	0.947189	-0.0702148	19	-2.76334	-1.22719	-1.39224
20	-2.90235	-0.971518	-0.236964	20	-2.74233	-4.53654	2.66834	20	-2.74233	-2.1446	-2.04416	20	-2.74233	-3.50231	-4.27004	20	-2.74233	-1.64639	0.681269	20	-2.74233	0.952709	-0.0836897	20	-2.74233	-1.22167	-1.40572
21	-2.88976	-0.968458	-0.249178	21	-2.72131	-4.50448	2.58611	21	-2.72131	-2.11065	-2.09774	21	-2.72131	-3.47579	-4.29597	21	-2.72131	-1.64059	0.667913	21	-2.72131	0.95851	-0.0970456	21	-2.72131	-1.21587	-1.41907
22	-2.87717	-0.965244	-0.261352	22	-2.7003	-4.47087	2.50315	22	-2.7003	-2.07507	-2.15032	22	-2.7003	-3.44799	-4.32051	22	-2.7003	-1.63451	0.654682	22	-2.7003	0.964591	-0.110277	22	-2.7003	-1.20979	-1.4323
23	-2.86458	-0.961876	-0.273485	23	-2.67928	-4.43573	2.41951	23	-2.67928	-2.03788	-2.20186	23	-2.67928	-3.41892	-4.34364	23	-2.67928	-1.62815	0.641581	23	-2.67928	0.970948	-0.123377	23	-2.67928	-1.20343	-1.4454
24	-2.85199	-0.958357	-0.285574	24	-2.65827	-4.39908	2.33522	24	-2.65827	-1.99908	-2.25235	24	-2.65827	-3.3886	-4.36536	24	-2.65827	-1.62152	0.628617	24	-2.65827	0.977579	-0.136341	24	-2.65827	-1.1968	-1.45837
25	-2.8394	-0.954685	-0.297619	25	-2.63726	-4.36094	2.25032	25	-2.63726	-1.95869	-2.30176	25	-2.63726	-3.35704	-4.38565	25	-2.63726	-1.61462	0.615796	25	-2.63726	0.984481	-0.149163	25	-2.63726	-1.18989	-1.47119
26	-2.8268	-0.950862	-0.309616	26	-2.61624	-4.32131	2.16485	26	-2.61624	-1.91673	-2.35008	26	-2.61624	-3.32426	-4.4045	26	-2.61624	-1.60745	0.603122	26	-2.61624	0.991651	-0.161836	26	-2.61624	-1.18272	-1.48386
27	-2.81421	-0.946888	-0.321564	27	-2.59523	-4.28022	2.07884	27	-2.59523	-1.87323	-2.39727	27	-2.59523	-3.29027	-4.42191	27	-2.59523	-1.60001	0.590601	27	-2.59523	0.999086	-0.174357	27	-2.59523	-1.17529	-1.49638
28	-2.80162	-0.942764	-0.333461	28	-2.57421	-4.23768	1.99233	28	-2.57421	-1.8282	-2.44333	28	-2.57421	-3.25508	-4.43787	28	-2.57421	-1.59231	0.57824	28	-2.57421	1.00678	-0.186718	28	-2.57421	-1.16759	-1.50875
29	-2.78903	-0.938491	-0.345305	29	-2.5532	-4.19372	1.90536	29	-2.5532	-1.78166	-2.48822	29	-2.5532	-3.21871	-4.45238	29	-2.5532	-1.58436	0.566043	29	-2.5532	1.01474	-0.198915	29	-2.5532	-1.15964	-1.52094
30	-2.77644	-0.934068	-0.357094	30	-2.53219	-4.14835	1.81797	30	-2.53219	-1.73362	-2.53193	30	-2.53219	-3.18118	-4.46542	30	-2.53219	-1.57615	0.554016	30	-2.53219	1.02295	-0.210942	30	-2.53219	-1.15143	-1.53297
31	-2.76385	-0.929498	-0.368827	31	-2.51117	-4.1016	1.7302	31	-2.51117	-1.68412	-2.57445	31	-2.51117	-3.1425	-4.47698	31	-2.51117	-1.56769	0.542164	31	-2.51117	1.0314	-0.222794	31	-2.51117	-1.14297	-1.54482
32	-2.75125	-0.92478	-0.380501	32	-2.49016	-4.05348	1.64208	32	-2.49016	-1.63318	-2.61574	32	-2.49016	-3.10269	-4.48708	32	-2.49016	-1.55898	0.530492	32	-2.49016	1.04011	-0.234466	32	-2.49016	-1.13426	-1.55649
33	-2.73866	-0.919916	-0.392115	33	-2.46914	-4.00401	1.55366	33	-2.46914	-1.58081	-2.6558	33	-2.46914	-3.06177	-4.49569	33	-2.46914	-1.55003	0.519006	33	-2.46914	1.04906	-0.245952	33	-2.46914	-1.12531	-1.56798
34	-2.72607	-0.914906	-0.403667	34	-2.44813	-3.95322	1.46497	34	-2.44813	-1.52704	-2.6946	34	-2.44813	-3.01975	-4.50282	34	-2.44813	-1.54085	0.507711	34	-2.44813	1.05825	-0.257247	34	-2.44813	-1.11612	-1.57928
35	-2.71348	-0.909751	-0.415155	35	-2.42712	-3.90113	1.37605	35	-2.42712	-1.47189	-2.73213	35	-2.42712	-2.97666	-4.50846	35	-2.42712	-1.53142	0.496611	35	-2.42712	1.06768	-0.268347	35	-2.42712	-1.1067	-1.59038
36	-2.70089	-0.904451	-0.426577	36	-2.4061	-3.84777	1.28695	36	-2.4061	-1.41539	-2.76837	36	-2.4061	-2.93251	-4.51262	36	-2.4061	-1.52176	0.485712	36	-2.4061	1.07733	-0.279247	36	-2.4061	-1.09704	-1.60127
37	-2.6883	-0.899009	-0.437931	37	-2.38509	-3.79314	1.1977	37	-2.38509	-1.35756	-2.80331	37	-2.38509	-2.88733	-4.51528	37	-2.38509	-1.51188	0.475018	37	-2.38509	1.08722	-0.289941	37	-2.38509	-1.08716	-1.61197
38	-2.67571	-0.893423	-0.449216	38	-2.36407	-3.73729	1.10834	38	-2.36407	-1.29843	-2.83693	38	-2.36407	-2.84112	-4.51645	38	-2.36407	-1.50178	0.464534	38	-2.36407	1.09732	-0.300425	38	-2.36407	-1.07706	-1.62245
39	-2.66311	-0.887696	-0.46043	39	-2.34306	-3.68024	1.01891	39	-2.34306	-1.23803	-2.86921	39	-2.34306	-2.79392	-4.51613	39	-2.34306	-1.49145	0.454264	39	-2.34306	1.10764	-0.310694	39	-2.34306	-1.06673	-1.63272
40	-2.65052	-0.881829	-0.47157	40	-2.32205	-3.622	0.929445	40	-2.32205	-1.17637	-2.90015	40	-2.32205	-2.74575	-4.51432	40	-2.32205	-1.48092	0.444214	40	-2.32205	1.11818	-0.320744	40	-2.32205	-1.0562	-1.64277
41	-2.63793	-0.875821	-0.482636	41	-2.30103	-3.56261	0.839993	41	-2.30103	-1.11349	-2.92972	41	-2.30103	-2.69661	-4.51102	41	-2.30103	-1.47017	0.434387	41	-2.30103	1.12893	-0.330571	41	-2.30103	-1.04545	-1.6526
42	-2.62534	-0.869675	-0.493626	42	-2.28002	-3.50209	0.75059	42	-2.28002	-1.04942	-2.95791	42	-2.28002	-2.64655	-4.50622	42	-2.28002	-1.45922	0.424789	42	-2.28002	1.13988	-0.340169	42	-2.28002	-1.0345	-1.6622
43	-2.61275	-0.86339	-0.504537	43	-2.259	-3.44047	0.661275	43	-2.259	-0.984185	-2.98472	43	-2.259	-2.59557	-4.49994	43	-2.259	-1.44807	0.415422	43	-2.259	1.15103	-0.349536	43	-2.259	-1.02335	-1.67156
44	-2.60016	-0.856969	-0.515368	44	-2.23799	-3.37778	0.572088	44	-2.23799	-0.91781	-3.01013	44	-2.23799	-2.54371	-4.49217	44	-2.23799	-1.43673	0.406292	44	-2.23799	1.16237	-0.358666	44	-2.23799	-1.01201	-1.68069
45	-2.58756	-0.850412	-0.526117	45	-2.21698	-3.31404	0.483069	45	-2.21698	-0.850327	-3.03413	45	-2.21698	-2.49098	-4.48292	45	-2.21698	-1.42519	0.397403	45	-2.21698	1.1739	-0.367556	45	-2.21698	-1.00047	-1.68958
46	-2.57497	-0.84372	-0.536783	46	-2.19596	-3.24928	0.394255	46	-2.19596	-0.781767	-3.0567	46	-2.19596	-2.4374	-4.47219	46	-2.19596	-1.41348	0.388757	46	-2.19596	1.18562	-0.376201	46	-2.19596	-0.988756	-1.69823
47	-2.56238	-0.836895	-0.547364	47	-2.17495	-3.18353	0.305688	47	-2.17495	-0.712158	-3.07784	47	-2.17495	-2.38301	-4.45999	47	-2.17495	-1.40158	0.38036	47	-2.17495	1.19752	-0.384598	47	-2.17495	-0.97686	-1.70663
48	-2.54979	-0.829936	-0.557858	48	-2.15393	-3.11682	0.217405	48	-2.15393	-0.641532	-3.09755	48	-2.15393	-2.32783	-4.44632	48	-2.15393	-1.38951	0.372214	48	-2.15393	1.20959	-0.392744	48	-2.15393	-0.96479	-1.71477
49	-2.5372	-0.822846	-0.568264	49	-2.13292	-3.04918	0.129446	49	-2.13292	-0.569921	-3.1158	49	-2.13292	-2.27187	-4.43119	49	-2.13292	-1.37727	0.364324	49	-2.13292	1.22182	-0.400634	49	-2.13292	-0.952551	-1.72266
50	-2.52461	-0.815626	-0.57858	50	-2.11191	-2.98064	0.0418497	50	-2.11191	-0.497355	-3.13259	50	-2.11191	-2.21517	-4.41461	50	-2.11191	-1.36487	0.356693	50	-2.11191	1.23423	-0.408265	50	-2.11191	-0.94015	-1.73029
51	-2.51201	-0.808276	-0.588803	51	-2.09089	-2.91123	-0.0453454	51	-2.09089	-0.423867	-3.14792	51	-2.09089	-2.15774	-4.39657	51	-2.09089	-1.35231	0.349324	51	-2.09089	1.24679	-0.415634	51	-2.09089	-0.927591	-1.73766
52	-2.49942	-0.800798	-0.598934	52	-2.06988	-2.84097	-0.132101	52	-2.06988	-0.349489	-3.16178	52	-2.06988	-2.09963	-4.3771	52	-2.06988	-1.3396	0.342221	52	-2.06988	1.2595	-0.422737	52	-2.06988	-0.914879	-1.74477
53	-2.48683	-0.793194	-0.60897	53	-2.04886	-2.76991	-0.218378	53	-2.04886	-0.274255	-3.17416	53	-2.04886	-2.04084	-4.3562	53	-2.04886	-1.32674	0.335386	53	-2.04886	1.27235	-0.429572	53	-2.04886	-0.902022	-1.7516
54	-2.47424	-0.785463	-0.618909	54	-2.02785	-2.69807	-0.304139	54	-2.02785	-0.198196	-3.18505	54	-2.02785	-1.98141	-4.33387	54	-2.02785	-1.31374	0.328823	54	-2.02785	1.28535	-0.436135	54	-2.02785	-0.889023	-1.75816
55	-2.46165	-0.777608	-0.628749	55	-2.00684	-2.62548	-0.389346	55	-2.00684	-0.121348	-3.19446	55	-2.00684	-1.92136	-4.31014	55	-2.00684	-1.30061	0.322535	55	-2.00684	1.29849	-0.442423	55	-2.00684	-0.875889	-1.76445
56	-2.44906	-0.76963	-0.638491	56	-1.98582	-2.55218	-0.473961	56	-1.98582	-0.043743	-3.20237	56	-1.98582	-1.86072	-4.285	56	-1.98582	-1.28735	0.316524	56	-1.98582	1.31175	-0.448434	56	-1.98582	-0.862627	-1.77046
57	-2.43647	-0.761529	-0.648131	57	-1.96481	-2.4782	-0.557947	57	-1.96481	0.0345836	-3.20879	57	-1.96481	-1.79951	-4.25847	57	-1.96481	-1.27396	0.310793	57	-1.96481	1.32514	-0.454165	57	-1.96481	-0.84924	-1.77619
58	-2.42387	-0.753308	-0.657668	58	-1.94379	-2.40356	-0.641267	58	-1.94379	0.113598	-3.21371	58	-1.94379	-1.73777	-4.23056	58	-1.94379	-1.26046	0.305344	58	-1.94379	1.33864	-0.459614	58	-1.94379	-0.835737	-1.78164
59	-2.41128	-0.744968	-0.667101	59	-1.92278	-2.32832	-0.723884	59	-1.92278	0.193264	-3.21713	59	-1.92278	-1.67552	-4.20129	59	-1.92278	-1.24684	0.300181	59	-1.92278	1.35225	-0.464777	59	-1.92278	-0.822122	-1.78681
60	-2.39869	-0.736509	-0.676428	60	-1.90177	-2.25248	-0.805761	60	-1.90177	0.273548	-3.21904	60	-1.90177	-1.61279	-4.17066	60	-1.90177	-1.23312	0.295304	60	-1.90177	1.36598	-0.469654	60	-1.90177	-0.808401	-1.79168
61	-2.3861	-0.727933	-0.685648	61	-1.88075	-2.1761	-0.886863	61	-1.88075	0.354413	-3.21946	61	-1.88075	-1.5496	-4.13869	61	-1.88075	-1.2193	0.290718	61	-1.88075	1.3798	-0.474241	61	-1.88075	-0.794581	-1.79627
62	-2.37351	-0.719243	-0.694759	62	-1.85974	-2.09921	-0.967154	62	-1.85974	0.435825	-3.21836	62	-1.85974	-1.48599	-4.1054	62	-1.85974	-1.20539	0.286422	62	-1.85974	1.39371	-0.478536	62	-1.85974	-0.780667	-1.80056
63	-2.36092	-0.710438	-0.70376	63	-1.83872	-2.02183	-1.0466	63	-1.83872	0.517747	-3.21577	63	-1.83872	-1.42197	-4.0708	63	-1.83872	-1.19139	0.28242	63	-1.83872	1.40771	-0.482538	63	-1.83872	-0.766667	-1.80457
64	-2.34832	-0.70152	-0.71265	64	-1.81771	-1.944	-1.12516	64	-1.81771	0.600143	-3.21167	64	-1.81771	-1.35759	-4.0349	64	-1.81771	-1.17731	0.278713	64	-1.81771	1.42179	-0.486246	64	-1.81771	-0.752585	-1.80827
65	-2.33573	-0.692491	-0.721426	65	-1.7967	-1.86576	-1.2028	65	-1.7967	0.682976	-3.20608	65	-1.7967	-1.29287	-3.99772	65	-1.7967	-1.16315	0.275302	65	-1.7967	1.43595	-0.489656	65	-1.7967	-0.738429	-1.81168
66	-2.32314	-0.683353	-0.730088	66	-1.77568	-1.78714	-1.2795	66	-1.77568	0.76621	-3.19898	66	-1.77568	-1.22783	-3.95927	66	-1.77568	-1.14892	0.27219	66	-1.77568	1.45017	-0.492768	66	-1.77568	-0.724204	-1.8148
67	-2.31055	-0.674106	-0.738635	67	-1.75467	-1.70818	-1.35521	67	-1.75467	0.849809	-3.19039	67	-1.75467	-1.1625	-3.91958	67	-1.75467	-1.13464	0.269377	67	-1.75467	1.46446	-0.495581	67	-1.75467	-0.709917	-1.81761
68	-2.29796	-0.664752	-0.747064	68	-1.73365	-1.62891	-1.4299	68	-1.73365	0.933735	-3.18031	68	-1.73365	-1.09692	-3.87867	68	-1.73365	-1.12029	0.266865	68	-1.73365	1.4788	-0.498093	68	-1.73365	-0.695573	-1.82012
69	-2.28537	-0.655293	-0.755375	69	-1.71264	-1.54936	-1.50354	69	-1.71264	1.01795	-3.16875	69	-1.71264	-1.03112	-3.83654	69	-1.71264	-1.1059	0.264656	69	-1.71264	1.4932	-0.500303	69	-1.71264	-0.681181	-1.82233
70	-2.27278	-0.64573	-0.763566	70	-1.69163	-1.46957	-1.5761	70	-1.69163	1.10242	-3.1557	70	-1.69163	-0.965114	-3.79321	70	-1.69163	-1.09147	0.262749	70	-1.69163	1.50763	-0.50221	70	-1.69163	-0.666745	-1.82424
71	-2.26018	-0.636065	-0.771636	71	-1.67061	-1.38958	-1.64754	71	-1.67061	1.18711	-3.14118	71	-1.67061	-0.898941	-3.74872	71	-1.67061	-1.07699	0.261145	71	-1.67061	1.5221	-0.503813	71	-1.67061	-0.652272	-1.82584
72	-2.24759	-0.626298	-0.779583	72	-1.6496	-1.30943	-1.71783	72	-1.6496	1.27197	-3.12519	72	-1.6496	-0.832629	-3.70307	72	-1.6496	-1.06249	0.259847	72	-1.6496	1.53661	-0.505112	72	-1.6496	-0.637768	-1.82714
73	-2.235	-0.616433	-0.787407	73	-1.62858	-1.22914	-1.78695	73	-1.62858	1.35697	-3.10773	73	-1.62858	-0.766207	-3.65629	73	-1.62858	-1.04796	0.258853	73	-1.62858	1.55114	-0.506105	73	-1.62858	-0.623241	-1.82813
74	-2.22241	-0.60647	-0.795107	74	-1.60757	-1.14875	-1.85485	74	-1.60757	1.44208	-3.08882	74	-1.60757	-0.699705	-3.60839	74	-1.60757	-1.03342	0.258165	74	-1.60757	1.56568	-0.506793	74	-1.60757	-0.608696	-1.82882
75	-2.20982	-0.59641	-0.80268	75	-1.58656	-1.0683	-1.92152	75	-1.58656	1.52726	-3.06847	75	-1.58656	-0.63315	-3.55941	75	-1.58656	-1.01886	0.257782	75	-1.58656	1.58024	-0.507176	75	-1.58656	-0.594139	-1.8292
76	-2.19723	-0.586256	-0.810126	76	-1.56554	-0.987819	-1.98692	76	-1.56554	1.61246	-3.04668	76	-1.56554	-0.566574	-3.50935	76	-1.56554	-1.0043	0.257706	76	-1.56554	1.5948	-0.507252	76	-1.56554	-0.579578	-1.82928
77	-2.18463	-0.576009	-0.817443	77	-1.54453	-0.907351	-2.05102	77	-1.54453	1.69765	-3.02346	77	-1.54453	-0.500005	-3.45825	77	-1.54453	-0.989739	0.257935	77	-1.54453	1.60936	-0.507023	77	-1.54453	-0.565019	-1.82905
78	-2.17204	-0.565671	-0.824631	78	-1.52351	-0.826926	-2.1138	78	-1.52351	1.7828	-2.99882	78	-1.52351	-0.433473	-3.40612	78	-1.52351	-0.975187	0.258471	78	-1.52351	1.62391	-0.506488	78	-1.52351	-0.550467	-1.82852
79	-2.15945	-0.555243	-0.831688	79	-1.5025	-0.746582	-2.17522	79	-1.5025	1.86786	-2.97278	79	-1.5025	-0.367007	-3.35298	79	-1.5025	-0.96065	0.259312	79	-1.5025	1.63845	-0.505647	79	-1.5025	-0.53593	-1.82767
80	-2.14686	-0.544727	-0.838613	80	-1.48149	-0.666353	-2.23526	80	-1.48149	1.9528	-2.94535	80	-1.48149	-0.300636	-3.29887	80	-1.48149	-0.946134	0.260458	80	-1.48149	1.65296	-0.5045	80	-1.48149	-0.521414	-1.82653
81	-2.13427	-0.534125	-0.845406	81	-1.46047	-0.586275	-2.2939	81	-1.46047	2.03758	-2.91653	81	-1.46047	-0.23439	-3.24381	81	-1.46047	-0.931645	0.261909	81	-1.46047	1.66745	-0.503049	81	-1.46047	-0.506925	-1.82508
82	-2.12168	-0.523438	-0.852064	82	-1.43946	-0.506384	-2.3511	82	-1.43946	2.12216	-2.88634	82	-1.43946	-0.168298	-3.18781	82	-1.43946	-0.91719	0.263664	82	-1.43946	1.68191	-0.501294	82	-1.43946	-0.492469	-1.82332
83	-2.10909	-0.512668	-0.858587	83	-1.41844	-0.426713	-2.40685	83	-1.41844	2.20651	-2.85479	83	-1.41844	-0.10239	-3.13091	83	-1.41844	-0.902775	0.265723	83	-1.41844	1.69632	-0.499235	83	-1.41844	-0.478054	-1.82126
84	-2.09649	-0.501816	-0.864974	84	-1.39743	-0.3473	-2.46111	84	-1.39743	2.29058	-2.82191	84	-1.39743	-0.0366935	-3.07313	84	-1.39743	-0.888406	0.268084	84	-1.39743	1.71069	-0.496874	84	-1.39743	-0.463685	-1.8189
85	-2.0839	-0.490885	-0.871224	85	-1.37642	-0.268178	-2.51387	85	-1.37642	2.37435	-2.78769	85	-1.37642	0.0287614	-3.01449	85	-1.37642	-0.87409	0.270746	85	-1.37642	1.72501	-0.494212	85	-1.37642	-0.44937	-1.81624
86	-2.07131	-0.479877	-0.877336	86	-1.3554	-0.189383	-2.56509	86	-1.3554	2.45777	-2.75216	86	-1.3554	0.0939462	-2.95502	86	-1.3554	-0.859833	0.273709	86	-1.3554	1.73926	-0.49125	86	-1.3554	-0.435113	-1.81328
87	-2.05872	-0.468792	-0.883309	87	-1.33439	-0.110949	-2.61477	87	-1.33439	2.54081	-2.71533	87	-1.33439	0.158832	-2.89475	87	-1.33439	-0.845642	0.27697	87	-1.33439	1.75345	-0.487988	87	-1.33439	-0.420921	-1.81002
88	-2.04613	-0.457633	-0.889141	88	-1.31337	-0.032911	-2.66287	88	-1.31337	2.62343	-2.67723	88	-1.31337	0.22339	-2.83371	88	-1.31337	-0.831522	0.280529	88	-1.31337	1.76757	-0.484429	88	-1.31337	-0.406801	-1.80646
89	-2.03354	-0.446401	-0.894833	89	-1.29236	0.0446962	-2.70937	89	-1.29236	2.70559	-2.63786	89	-1.29236	0.287592	-2.77191	89	-1.29236	-0.81748	0.284384	89	-1.29236	1.78162	-0.480574	89	-1.29236	-0.39276	-1.8026
90	-2.02094	-0.435099	-0.900383	90	-1.27135	0.121839	-2.75426	90	-1.27135	2.78726	-2.59724	90	-1.27135	0.351409	-2.70939	90	-1.27135	-0.803522	0.288533	90	-1.27135	1.79557	-0.476425	90	-1.27135	-0.378802	-1.79845
91	-2.00835	-0.423727	-0.90579	91	-1.25033	0.198482	-2.79751	91	-1.25033	2.86841	-2.55539	91	-1.25033	0.414814	-2.64618	91	-1.25033	-0.789655	0.292975	91	-1.25033	1.80944	-0.471983	91	-1.25033	-0.364934	-1.79401
92	-1.99576	-0.412289	-0.911053	92	-1.22932	0.274593	-2.83911	92	-1.22932	2.94898	-2.51233	92	-1.22932	0.477778	-2.5823	92	-1.22932	-0.775884	0.297707	92	-1.22932	1.82321	-0.467252	92	-1.22932	-0.351163	-1.78928
93	-1.98317	-0.400785	-0.916172	93	-1.2083	0.350137	-2.87903	93	-1.2083	3.02896	-2.46808	93	-1.2083	0.540273	-2.51778	93	-1.2083	-0.762215	0.302727	93	-1.2083	1.83688	-0.462231	93	-1.2083	-0.337494	-1.78426
94	-1.97058	-0.389217	-0.921146	94	-1.18729	0.425082	-2.91727	94	-1.18729	3.10831	-2.42266	94	-1.18729	0.602272	-2.45265	94	-1.18729	-0.748655	0.308033	94	-1.18729	1.85044	-0.456925	94	-1.18729	-0.323934	-1.77895
95	-1.95799	-0.377588	-0.925974	95	-1.16628	0.499394	-2.95379	95	-1.16628	3.18698	-2.37609	95	-1.16628	0.663748	-2.38694	95	-1.16628	-0.735209	0.313623	95	-1.16628	1.86389	-0.451335	95	-1.16628	-0.310489	-1.77336
96	-1.9454	-0.365899	-0.930655	96	-1.14526	0.57304	-2.98859	96	-1.14526	3.26495	-2.32839	96	-1.14526	0.724673	-2.32068	96	-1.14526	-0.721884	0.319495	96	-1.14526	1.87721	-0.445464	96	-1.14526	-0.297163	-1.76749
97	-1.9328	-0.354152	-0.935188	97	-1.12425	0.645989	-3.02165	97	-1.12425	3.34218	-2.27957	97	-1.12425	0.785021	-2.25389	97	-1.12425	-0.708685	0.325645	97	-1.12425	1.89041	-0.439314	97	-1.12425	-0.283964	-1.76134
98	-1.92021	-0.342349	-0.939573	98	-1.10323	0.718207	-3.05296	98	-1.10323	3.41864	-2.22967	98	-1.10323	0.844765	-2.18662	98	-1.10323	-0.695618	0.332071	98	-1.10323	1.90348	-0.432887	98	-1.10323	-0.270898	-1.75492
99	-1.90762	-0.330491	-0.943809	99	-1.08222	0.789662	-3.0825	99	-1.08222	3.49429	-2.1787	99	-1.08222	0.903878	-2.11887	99	-1.08222	-0.682689	0.33877	99	-1.08222	1.91641	-0.426188	99	-1.08222	-0.257969	-1.74822
100	-1.89503	-0.318581	-0.947896	100	-1.06121	0.860324	-3.11026	100	-1.06121	3.5691	-2.12669	100	-1.06121	0.962334	-2.0507	100	-1.06121	-0.669904	0.345739	100	-1.06121	1.92919	-0.419219	100	-1.06121	-0.245184	-1.74125
101	-1.88244	-0.306621	-0.951832	101	-1.04019	0.930161	-3.13622	101	-1.04019	3.64304	-2.07366	101	-1.04019	1.02011	-1.98212	101	-1.04019	-0.657268	0.352976	101	-1.04019	1.94183	-0.411982	101	-1.04019	-0.232548	-1.73401
102	-1.86985	-0.294612	-0.955617	102	-1.01918	0.999142	-3.16038	102	-1.01918	3.71607	-2.01962	102	-1.01918	1.07717	-1.91316	102	-1.01918	-0.644787	0.360476	102	-1.01918	1.95431	-0.404482	102	-1.01918	-0.220066	-1.72651
103	-1.85725	-0.282556	-0.959251	103	-0.998165	1.06724	-3.18273	103	-0.998165	3.78816	-1.96462	103	-0.998165	1.13351	-1.84387	103	-0.998165	-0.632466	0.368237	103	-0.998165	1.96663	-0.396721	103	-0.998165	-0.207746	-1.71875
104	-1.84466	-0.270456	-0.962732	104	-0.977151	1.13442	-3.20325	104	-0.977151	3.85929	-1.90866	104	-0.977151	1.18908	-1.77426	104	-0.977151	-0.620311	0.376255	104	-0.977151	1.97879	-0.388703	104	-0.977151	-0.195591	-1.71073
105	-1.83207	-0.258312	-0.966061	105	-0.956137	1.20065	-3.22193	105	-0.956137	3.92941	-1.85178	105	-0.956137	1.24387	-1.70437	105	-0.956137	-0.608327	0.384527	105	-0.956137	1.99077	-0.380431	105	-0.956137	-0.183607	-1.70246
106	-1.81948	-0.246128	-0.969237	106	-0.935123	1.26591	-3.23877	106	-0.935123	3.9985	-1.794	106	-0.935123	1.29786	-1.63423	106	-0.935123	-0.59652	0.393049	106	-0.935123	2.00258	-0.371909	106	-0.935123	-0.171799	-1.69394
107	-1.80689	-0.233904	-0.97226	107	-0.914109	1.33016	-3.25377	107	-0.914109	4.06652	-1.73535	107	-0.914109	1.35101	-1.56387	107	-0.914109	-0.584894	0.401817	107	-0.914109	2.0142	-0.363141	107	-0.914109	-0.160174	-1.68517
108	-1.7943	-0.221644	-0.975128	108	-0.893095	1.39338	-3.2669	108	-0.893095	4.13345	-1.67585	108	-0.893095	1.40331	-1.49332	108	-0.893095	-0.573455	0.410828	108	-0.893095	2.02564	-0.354131	108	-0.893095	-0.148735	-1.67616
109	-1.7817	-0.209348	-0.977841	109	-0.872081	1.45554	-3.27818	109	-0.872081	4.19926	-1.61553	109	-0.872081	1.45474	-1.42261	109	-0.872081	-0.562208	0.420076	109	-0.872081	2.03689	-0.344882	109	-0.872081	-0.137488	-1.66691
110	-1.76911	-0.19702	-0.9804	110	-0.851067	1.51661	-3.28758	110	-0.851067	4.26392	-1.55441	110	-0.851067	1.50526	-1.35178	110	-0.851067	-0.551158	0.429559	110	-0.851067	2.04794	-0.335399	110	-0.851067	-0.126438	-1.65743
111	-1.75652	-0.18466	-0.982803	111	-0.830053	1.57657	-3.29512	111	-0.830053	4.3274	-1.49252	111	-0.830053	1.55486	-1.28085	111	-0.830053	-0.54031	0.439272	111	-0.830053	2.05879	-0.325686	111	-0.830053	-0.115589	-1.64771
112	-1.74393	-0.17227	-0.98505	112	-0.809039	1.63539	-3.30078	112	-0.809039	4.38967	-1.42989	112	-0.809039	1.60352	-1.20985	112	-0.809039	-0.529668	0.449211	112	-0.809039	2.06943	-0.315747	112	-0.809039	-0.104947	-1.63777
113	-1.73134	-0.159854	-0.987141	113	-0.788025	1.69304	-3.30456	113	-0.788025	4.4507	-1.36655	113	-0.788025	1.65121	-1.13883	113	-0.788025	-0.519237	0.459372	113	-0.788025	2.07986	-0.305586	113	-0.788025	-0.0945163	-1.62761
114	-1.71875	-0.147412	-0.989075	114	-0.767011	1.74949	-3.30647	114	-0.767011	4.51047	-1.30252	114	-0.767011	1.69791	-1.0678	114	-0.767011	-0.509022	0.469749	114	-0.767011	2.09007	-0.295209	114	-0.767011	-0.0843013	-1.61724
115	-1.70616	-0.134946	-0.990853	115	-0.745997	1.80473	-3.30649	115	-0.745997	4.56896	-1.23783	115	-0.745997	1.74361	-0.996807	115	-0.745997	-0.499027	0.480339	115	-0.745997	2.10007	-0.28462	115	-0.745997	-0.0743066	-1.60665
116	-1.69356	-0.122459	-0.992474	116	-0.724983	1.85873	-3.30464	116	-0.724983	4.62612	-1.17252	116	-0.724983	1.78828	-0.925872	116	-0.724983	-0.489257	0.491136	116	-0.724983	2.10984	-0.273822	116	-0.724983	-0.0645366	-1.59585
117	-1.68097	-0.109953	-0.993937	117	-0.703969	1.91146	-3.3009	117	-0.703969	4.68195	-1.10661	117	-0.703969	1.8319	-0.855031	117	-0.703969	-0.479716	0.502136	117	-0.703969	2.11938	-0.262822	117	-0.703969	-0.0549956	-1.58485
118	-1.66838	-0.0974297	-0.995242	118	-0.682955	1.9629	-3.29529	118	-0.682955	4.73641	-1.04012	118	-0.682955	1.87446	-0.784314	118	-0.682955	-0.470408	0.513335	118	-0.682955	2.12869	-0.251624	118	-0.682955	-0.0456879	-1.57365
119	-1.65579	-0.0848907	-0.99639	119	-0.661941	2.01303	-3.2878	119	-0.661941	4.78949	-0.9731	119	-0.661941	1.91593	-0.713752	119	-0.661941	-0.461338	0.524726	119	-0.661941	2.13776	-0.240232	119	-0.661941	-0.0366176	-1.56226
120	-1.6432	-0.0723382	-0.99738	120	-0.640927	2.06183	-3.27845	120	-0.640927	4.84115	-0.905563	120	-0.640927	1.9563	-0.643376	120	-0.640927	-0.452509	0.536305	120	-0.640927	2.14659	-0.228653	120	-0.640927	-0.0277886	-1.55068
121	-1.63061	-0.0597742	-0.998212	121	-0.619913	2.10927	-3.26722	121	-0.619913	4.89137	-0.837545	121	-0.619913	1.99555	-0.573219	121	-0.619913	-0.443925	0.548068	121	-0.619913	2.15517	-0.21689	121	-0.619913	-0.0192049	-1.53892
122	-1.61801	-0.0472008	-0.998885	122	-0.598899	2.15533	-3.25413	122	-0.598899	4.94014	-0.769074	122	-0.598899	2.03365	-0.50331	122	-0.598899	-0.435591	0.560008	122	-0.598899	2.16351	-0.20495	122	-0.598899	-0.0108702	-1.52698
123	-1.60542	-0.0346199	-0.999401	123	-0.577885	2.2	-3.23919	123	-0.577885	4.98743	-0.700182	123	-0.577885	2.07061	-0.433681	123	-0.577885	-0.427509	0.572121	123	-0.577885	2.17159	-0.192837	123	-0.577885	-0.00278825	-1.51487
124	-1.59283	-0.0220334	-0.999757	124	-0.556871	2.24325	-3.22239	124	-0.556871	5.03322	-0.630899	124	-0.556871	2.10639	-0.364361	124	-0.556871	-0.419683	0.584401	124	-0.556871	2.17941	-0.180558	124	-0.556871	0.00503738	-1.50259
125	-1.58024	-0.00944353	-0.999955	125	-0.535857	2.28507	-3.20375	125	-0.535857	5.07749	-0.561255	125	-0.535857	2.14098	-0.295383	125	-0.535857	-0.412117	0.596842	125	-0.535857	2.18698	-0.168116	125	-0.535857	0.0126033	-1.49014
126	-1.56765	0.00314788	-0.999995	126	-0.514843	2.32543	-3.18328	126	-0.514843	5.12022	-0.491282	126	-0.514843	2.17437	-0.226776	126	-0.514843	-0.404814	0.60944	126	-0.514843	2.19428	-0.155518	126	-0.514843	0.019906	-1.47755
127	-1.55506	0.0157388	-0.999876	127	-0.493829	2.36432	-3.16098	127	-0.493829	5.16139	-0.421009	127	-0.493829	2.20654	-0.158571	127	-0.493829	-0.397778	0.622188	127	-0.493829	2.20132	-0.14277	127	-0.493829	0.0269425	-1.4648
128	-1.54247	0.0283272	-0.999599	128	-0.472815	2.40172	-3.13687	128	-0.472815	5.20099	-0.350469	128	-0.472815	2.23748	-0.0907975	128	-0.472815	-0.391011	0.635082	128	-0.472815	2.20809	-0.129876	128	-0.472815	0.0337095	-1.4519
129	-1.52987	0.0409111	-0.999163	129	-0.451801	2.43761	-3.11095	129	-0.451801	5.23899	-0.279692	129	-0.451801	2.26717	-0.0234856	129	-0.451801	-0.384516	0.648115	129	-0.451801	2.21458	-0.116844	129	-0.451801	0.0402042	-1.43887
130	-1.51728	0.0534886	-0.998568	130	-0.430787	2.47199	-3.08324	130	-0.430787	5.27538	-0.208709	130	-0.430787	2.29561	0.0433348	130	-0.430787	-0.378297	0.661281	130	-0.430787	2.2208	-0.103677	130	-0.430787	0.0464235	-1.42571
131	-1.50469	0.0660575	-0.997816	131	-0.409773	2.50482	-3.05375	131	-0.409773	5.31015	-0.137552	131	-0.409773	2.32277	0.109634	131	-0.409773	-0.372356	0.674575	131	-0.409773	2.22674	-0.0903829	131	-0.409773	0.0523648	-1.41241
132	-1.4921	0.078616	-0.996905	132	-0.388759	2.53611	-3.02249	132	-0.388759	5.34327	-0.0662528	132	-0.388759	2.34866	0.175384	132	-0.388759	-0.366695	0.687991	132	-0.388759	2.2324	-0.0769667	132	-0.388759	0.0580254	-1.39899
133	-1.47951	0.091162	-0.995836	133	-0.367745	2.56583	-2.98947	133	-0.367745	5.37474	0.00515801	133	-0.367745	2.37324	0.240554	133	-0.367745	-0.361318	0.701524	133	-0.367745	2.23778	-0.0634346	133	-0.367745	0.0634029	-1.38546
134	-1.46692	0.103694	-0.994609	134	-0.346731	2.59397	-2.95472	134	-0.346731	5.40453	0.0766485	134	-0.346731	2.39652	0.305116	134	-0.346731	-0.356226	0.715166	134	-0.346731	2.24287	-0.0497925	134	-0.346731	0.0684948	-1.37182
135	-1.45432	0.116209	-0.993225	135	-0.325717	2.62052	-2.91824	135	-0.325717	5.43264	0.148187	135	-0.325717	2.41849	0.369041	135	-0.325717	-0.351422	0.728912	135	-0.325717	2.24768	-0.0360465	135	-0.325717	0.073299	-1.35807
136	-1.44173	0.128705	-0.991683	136	-0.304703	2.64547	-2.88005	136	-0.304703	5.45905	0.219742	136	-0.304703	2.43913	0.432302	136	-0.304703	-0.346907	0.742756	136	-0.304703	2.25219	-0.0222025	136	-0.304703	0.0778133	-1.34423
137	-1.42914	0.141182	-0.989984	137	-0.283689	2.66881	-2.84017	137	-0.283689	5.48376	0.291283	137	-0.283689	2.45843	0.494871	137	-0.283689	-0.342685	0.756692	137	-0.283689	2.25641	-0.00826665	137	-0.283689	0.0820357	-1.33029
138	-1.41655	0.153636	-0.988128	138	-0.262675	2.69052	-2.79861	138	-0.262675	5.50675	0.362776	138	-0.262675	2.4764	0.556718	138	-0.262675	-0.338756	0.770713	138	-0.262675	2.26034	0.00575479	138	-0.262675	0.0859643	-1.31627
139	-1.40396	0.166065	-0.986115	139	-0.241661	2.7106	-2.75541	139	-0.241661	5.52801	0.434191	139	-0.241661	2.49301	0.617819	139	-0.241661	-0.335123	0.784814	139	-0.241661	2.26397	0.0198557	139	-0.241661	0.0895974	-1.30217
140	-1.39137	0.178468	-0.983946	140	-0.220647	2.72904	-2.71056	140	-0.220647	5.54753	0.505497	140	-0.220647	2.50826	0.678144	140	-0.220647	-0.331787	0.798988	140	-0.220647	2.26731	0.0340298	140	-0.220647	0.0929335	-1.288
141	-1.37878	0.190843	-0.981621	141	-0.199633	2.74583	-2.6641	141	-0.199633	5.5653	0.576662	141	-0.199633	2.52215	0.737669	141	-0.199633	-0.32875	0.813229	141	-0.199633	2.27035	0.0482709	141	-0.199633	0.0959709	-1.27376
142	-1.36618	0.203188	-0.97914	142	-0.178619	2.76096	-2.61604	142	-0.178619	5.58132	0.647653	142	-0.178619	2.53467	0.796366	142	-0.178619	-0.326012	0.827531	142	-0.178619	2.27308	0.0625727	142	-0.178619	0.0987085	-1.25946
143	-1.35359	0.2155	-0.976504	143	-0.157605	2.77442	-2.56641	143	-0.157605	5.59558	0.718441	143	-0.157605	2.54581	0.85421	143	-0.157605	-0.323576	0.841887	143	-0.157605	2.27552	0.0769288	143	-0.157605	0.101145	-1.2451
144	-1.341	0.227779	-0.973713	144	-0.136591	2.78622	-2.51522	144	-0.136591	5.60806	0.788994	144	-0.136591	2.55556	0.911174	144	-0.136591	-0.321441	0.856291	144	-0.136591	2.27766	0.091333	144	-0.136591	0.103279	-1.23069
145	-1.32841	0.240021	-0.970768	145	-0.115577	2.79634	-2.4625	145	-0.115577	5.61878	0.85928	145	-0.115577	2.56394	0.967235	145	-0.115577	-0.31961	0.870737	145	-0.115577	2.27949	0.105779	145	-0.115577	0.10511	-1.21625
146	-1.31582	0.252225	-0.967669	146	-0.094563	2.80478	-2.40828	146	-0.094563	5.62771	0.929268	146	-0.094563	2.57092	1.02237	146	-0.094563	-0.318083	0.885218	146	-0.094563	2.28101	0.12026	146	-0.094563	0.106637	-1.20177
147	-1.30323	0.264389	-0.964416	147	-0.073549	2.81154	-2.35257	147	-0.073549	5.63487	0.998929	147	-0.073549	2.57651	1.07654	147	-0.073549	-0.316861	0.899728	147	-0.073549	2.28224	0.13477	147	-0.073549	0.10786	-1.18726
148	-1.29063	0.276511	-0.961011	148	-0.052535	2.81661	-2.2954	148	-0.052535	5.64023	1.06823	148	-0.052535	2.5807	1.12975	148	-0.052535	-0.315943	0.914261	148	-0.052535	2.28315	0.149302	148	-0.052535	0.108777	-1.17273
149	-1.27804	0.28859	-0.957453	149	-0.031521	2.81999	-2.2368	149	-0.031521	5.64381	1.13714	149	-0.031521	2.5835	1.18195	149	-0.031521	-0.315331	0.928809	149	-0.031521	2.28377	0.163851	149	-0.031521	0.109389	-1.15818
150	-1.26545	0.300622	-0.953743	150	-0.010507	2.82168	-2.1768	150	-0.010507	5.6456	1.20563	150	-0.010507	2.5849	1.23312	150	-0.010507	-0.315025	0.943367	150	-0.010507	2.28407	0.178409	150	-0.010507	0.109695	-1.14362
151	-1.25286	0.312607	-0.949882	151	0.010507	2.82168	-2.11541	151	0.010507	5.6456	1.27367	151	0.010507	2.5849	1.28325	151	0.010507	-0.315025	0.957929	151	0.010507	2.28407	0.192971	151	0.010507	0.109695	-1.12906
152	-1.24027	0.324543	-0.945871	152	0.031521	2.81999	-2.05267	152	0.031521	5.64381	1.34123	152	0.031521	2.5835	1.33232	152	0.031521	-0.315331	0.972487	152	0.031521	2.28377	0.207529	152	0.031521	0.109389	-1.1145
153	-1.22768	0.336427	-0.94171	153	0.052535	2.81661	-1.9886	153	0.052535	5.64023	1.40828	153	0.052535	2.5807	1.38029	153	0.052535	-0.315943	0.987036	153	0.052535	2.28315	0.222077	153	0.052535	0.108777	-1.09995
154	-1.21508	0.348257	-0.937399	154	0.073549	2.81154	-1.92323	154	0.073549	5.63487	1.4748	154	0.073549	2.57651	1.42715	154	0.073549	-0.316861	1.00157	154	0.073549	2.28224	0.23661	154	0.073549	0.10786	-1.08542
155	-1.20249	0.360033	-0.93294	155	0.094563	2.80478	-1.8566	155	0.094563	5.62771	1.54074	155	0.094563	2.57092	1.47288	155	0.094563	-0.318083	1.01608	155	0.094563	2.28101	0.25112	155	0.094563	0.106637	-1.07091
156	-1.1899	0.371751	-0.928332	156	0.115577	2.79634	-1.78873	156	0.115577	5.61878	1.60608	156	0.115577	2.56394	1.51745	156	0.115577	-0.31961	1.03056	156	0.115577	2.27949	0.265601	156	0.115577	0.10511	-1.05643
157	-1.17731	0.38341	-0.923578	157	0.136591	2.78622	-1.71964	157	0.136591	5.60806	1.6708	157	0.136591	2.55556	1.56086	157	0.136591	-0.321441	1.04501	157	0.136591	2.27766	0.280047	157	0.136591	0.103279	-1.04198
158	-1.16472	0.395009	-0.918677	158	0.157605	2.77442	-1.64938	158	0.157605	5.59558	1.73486	158	0.157605	2.54581	1.60307	158	0.157605	-0.323576	1.05941	158	0.157605	2.27552	0.294451	158	0.157605	0.101145	-1.02758
159	-1.15213	0.406545	-0.913631	159	0.178619	2.76096	-1.57797	159	0.178619	5.58132	1.79823	159	0.178619	2.53467	1.64408	159	0.178619	-0.326012	1.07377	159	0.178619	2.27308	0.308807	159	0.178619	0.0987085	-1.01322
160	-1.13954	0.418016	-0.908439	160	0.199633	2.74583	-1.50544	160	0.199633	5.5653	1.86089	160	0.199633	2.52215	1.68385	160	0.199633	-0.32875	1.08807	160	0.199633	2.27035	0.323109	160	0.199633	0.0959709	-0.998919
161	-1.12694	0.429422	-0.903104	161	0.220647	2.72904	-1.43183	161	0.220647	5.54753	1.92282	161	0.220647	2.50826	1.72239	161	0.220647	-0.331787	1.10231	161	0.220647	2.26731	0.33735	161	0.220647	0.0929335	-0.984678
162	-1.11435	0.440759	-0.897626	162	0.241661	2.7106	-1.35716	162	0.241661	5.52801	1.98398	162	0.241661	2.49301	1.75965	162	0.241661	-0.335123	1.11648	162	0.241661	2.26397	0.351524	162	0.241661	0.0895974	-0.970504
163	-1.10176	0.452026	-0.892005	163	0.262675	2.69052	-1.28148	163	0.262675	5.50675	2.04434	163	0.262675	2.4764	1.79564	163	0.262675	-0.338756	1.13058	163	0.262675	2.26034	0.365625	163	0.262675	0.0859643	-0.956403
164	-1.08917	0.463222	-0.886242	164	0.283689	2.66881	-1.20481	164	0.283689	5.48376	2.10388	164	0.283689	2.45843	1.83034	164	0.283689	-0.342685	1.1446	164	0.283689	2.25641	0.379647	164	0.283689	0.0820357	-0.942381
165	-1.07658	0.474344	-0.88034	165	0.304703	2.64547	-1.12719	165	0.304703	5.45905	2.16258	165	0.304703	2.43913	1.86372	165	0.304703	-0.346907	1.15854	165	0.304703	2.25219	0.393582	165	0.304703	0.0778133	-0.928446
166	-1.06399	0.485391	-0.874297	166	0.325717	2.62052	-1.04865	166	0.325717	5.43264	2.2204	166	0.325717	2.41849	1.89579	166	0.325717	-0.351422	1.17238	166	0.325717	2.24768	0.407426	166	0.325717	0.073299	-0.914602
167	-1.05139	0.496361	-0.868116	167	0.346731	2.59397	-0.969229	167	0.346731	5.40453	2.27732	167	0.346731	2.39652	1.92651	167	0.346731	-0.356226	1.18613	167	0.346731	2.24287	0.421172	167	0.346731	0.0684948	-0.900856
168	-1.0388	0.507252	-0.861798	168	0.367745	2.56583	-0.88896	168	0.367745	5.37474	2.33332	168	0.367745	2.37324	1.95588	168	0.367745	-0.361318	1.19977	168	0.367745	2.23778	0.434815	168	0.367745	0.0634029	-0.887213
169	-1.02621	0.518063	-0.855343	169	0.388759	2.53611	-0.807879	169	0.388759	5.34327	2.38837	169	0.388759	2.34866	1.98388	169	0.388759	-0.366695	1.2133	169	0.388759	2.2324	0.448347	169	0.388759	0.0580254	-0.873681
170	-1.01362	0.528792	-0.848752	170	0.409773	2.50482	-0.726021	170	0.409773	5.31015	2.44245	170	0.409773	2.32277	2.01051	170	0.409773	-0.372356	1.22672	170	0.409773	2.22674	0.461763	170	0.409773	0.0523648	-0.860265
171	-1.00103	0.539437	-0.842026	171	0.430787	2.47199	-0.643423	171	0.430787	5.27538	2.49554	171	0.430787	2.29561	2.03574	171	0.430787	-0.378297	1.24002	171	0.430787	2.2208	0.475057	171	0.430787	0.0464235	-0.846971
172	-0.988437	0.549996	-0.835167	172	0.451801	2.43761	-0.56012	172	0.451801	5.23899	2.5476	172	0.451801	2.26717	2.05958	172	0.451801	-0.384516	1.25318	172	0.451801	2.21458	0.488223	172	0.451801	0.0402041	-0.833805
173	-0.975845	0.560468	-0.828176	173	0.472815	2.40172	-0.476151	173	0.472815	5.20099	2.59862	173	0.472815	2.23748	2.082	173	0.472815	-0.391011	1.26621	173	0.472815	2.20809	0.501256	173	0.472815	0.0337095	-0.820772
174	-0.963254	0.570851	-0.821053	174	0.493829	2.36432	-0.391552	174	0.493829	5.16139	2.64857	174	0.493829	2.20654	2.10301	174	0.493829	-0.397778	1.27911	174	0.493829	2.20132	0.51415	174	0.493829	0.0269425	-0.807878
175	-0.950662	0.581144	-0.813801	175	0.514843	2.32543	-0.30636	175	0.514843	5.12022	2.69744	175	0.514843	2.17437	2.12258	175	0.514843	-0.404814	1.29186	175	0.514843	2.19428	0.526898	175	0.514843	0.019906	-0.79513
176	-0.938071	0.591345	-0.806419	176	0.535857	2.28507	-0.220613	176	0.535857	5.07749	2.7452	176	0.535857	2.14098	2.14071	176	0.535857	-0.412117	1.30445	176	0.535857	2.18698	0.539496	176	0.535857	0.0126033	-0.782532
177	-0.925479	0.601452	-0.798909	177	0.556871	2.24325	-0.134349	177	0.556871	5.03322	2.79182	177	0.556871	2.10639	2.1574	177	0.556871	-0.419683	1.3169	177	0.556871	2.17941	0.551938	177	0.556871	0.00503738	-0.77009
178	-0.912888	0.611463	-0.791273	178	0.577885	2.2	-0.0476055	178	0.577885	4.98743	2.8373	178	0.577885	2.07061	2.17263	178	0.577885	-0.427509	1.32918	178	0.577885	2.17159	0.564217	178	0.577885	-0.00278826	-0.757811
179	-0.900296	0.621378	-0.783511	179	0.598899	2.15533	0.0395786	179	0.598899	4.94014	2.88161	179	0.598899	2.03365	2.1864	179	0.598899	-0.435591	1.34129	179	0.598899	2.16351	0.57633	179	0.598899	-0.0108702	-0.745698
180	-0.887705	0.631194	-0.775625	180	0.619913	2.10927	0.127165	180	0.619913	4.89137	2.92472	180	0.619913	1.99555	2.19871	180	0.619913	-0.443925	1.35323	180	0.619913	2.15517	0.58827	180	0.619913	-0.0192049	-0.733758
181	-0.875113	0.64091	-0.767616	181	0.640927	2.06183	0.215115	181	0.640927	4.84115	2.96663	181	0.640927	1.9563	2.20954	181	0.640927	-0.452509	1.36499	181	0.640927	2.14659	0.600033	181	0.640927	-0.0277886	-0.721995
182	-0.862521	0.650525	-0.759485	182	0.661941	2.01303	0.30339	182	0.661941	4.78949	3.00731	182	0.661941	1.91593	2.21889	182	0.661941	-0.461338	1.37657	182	0.661941	2.13776	0.611612	182	0.661941	-0.0366176	-0.710416
183	-0.84993	0.660036	-0.751234	183	0.682955	1.9629	0.391951	183	0.682955	4.73641	3.04674	183	0.682955	1.87446	2.22677	183	0.682955	-0.470408	1.38796	183	0.682955	2.12869	0.623004	183	0.682955	-0.0456879	-0.699024
184	-0.837338	0.669442	-0.742864	184	0.703969	1.91146	0.480758	184	0.703969	4.68195	3.08491	184	0.703969	1.8319	2.23315	184	0.703969	-0.479716	1.39916	184	0.703969	2.11938	0.634202	184	0.703969	-0.0549956	-0.687826
185	-0.824747	0.678743	-0.734376	185	0.724983	1.85873	0.569773	185	0.724983	4.62612	3.12179	185	0.724983	1.78828	2.23805	185	0.724983	-0.489257	1.41016	185	0.724983	2.10984	0.645202	185	0.724983	-0.0645366	-0.676826
186	-0.812155	0.687936	-0.725772	186	0.745997	1.80473	0.658956	186	0.745997	4.56896	3.15739	186	0.745997	1.74361	2.24146	186	0.745997	-0.499027	1.42096	186	0.745997	2.10007	0.655999	186	0.745997	-0.0743066	-0.666029
187	-0.799564	0.69702	-0.717052	187	0.767011	1.74949	0.748268	187	0.767011	4.51047	3.19167	187	0.767011	1.69791	2.24338	187	0.767011	-0.509022	1.43155	187	0.767011	2.09007	0.666589	187	0.767011	-0.0843013	-0.655439
188	-0.786972	0.705993	-0.708219	188	0.788025	1.69304	0.837669	188	0.788025	4.4507	3.22462	188	0.788025	1.65121	2.2438	188	0.788025	-0.519237	1.44192	188	0.788025	2.07986	0.676966	188	0.788025	-0.0945163	-0.645062
189	-0.774381	0.714854	-0.699273	189	0.809039	1.63539	0.92712	189	0.809039	4.38967	3.25623	189	0.809039	1.60352	2.24274	189	0.809039	-0.529668	1.45208	189	0.809039	2.06943	0.687127	189	0.809039	-0.104947	-0.634901
190	-0.761789	0.723602	-0.690217	190	0.830053	1.57657	1.01658	190	0.830053	4.3274	3.28648	190	0.830053	1.55486	2.24018	190	0.830053	-0.54031	1.46202	190	0.830053	2.05879	0.697066	190	0.830053	-0.115589	-0.624962
191	-0.749197	0.732236	-0.681051	191	0.851067	1.51661	1.10601	191	0.851067	4.26392	3.31537	191	0.851067	1.50526	2.23613	191	0.851067	-0.551158	1.47174	191	0.851067	2.04794	0.706779	191	0.851067	-0.126438	-0.615249
192	-0.736606	0.740753	-0.671778	192	0.872081	1.45554	1.19538	192	0.872081	4.19926	3.34287	192	0.872081	1.45474	2.23059	192	0.872081	-0.562208	1.48122	192	0.872081	2.03689	0.716262	192	0.872081	-0.137488	-0.605766
193	-0.724014	0.749153	-0.662397	193	0.893095	1.39338	1.28463	193	0.893095	4.13345	3.36898	193	0.893095	1.40331	2.22356	193	0.893095	-0.573455	1.49047	193	0.893095	2.02564	0.725511	193	0.893095	-0.148735	-0.596517
194	-0.711423	0.757434	-0.652912	194	0.914109	1.33016	1.37374	194	0.914109	4.06652	3.39368	194	0.914109	1.35101	2.21505	194	0.914109	-0.584894	1.49948	194	0.914109	2.0142	0.734521	194	0.914109	-0.160174	-0.587507
195	-0.698831	0.765595	-0.643323	195	0.935123	1.26591	1.46266	195	0.935123	3.9985	3.41697	195	0.935123	1.29786	2.20506	195	0.935123	-0.59652	1.50825	195	0.935123	2.00258	0.743289	195	0.935123	-0.171799	-0.578739
196	-0.68624	0.773634	-0.633633	196	0.956137	1.20065	1.55136	196	0.956137	3.92941	3.43883	196	0.956137	1.24387	2.1936	196	0.956137	-0.608327	1.51677	196	0.956137	1.99077	0.751811	196	0.956137	-0.183607	-0.570217
197	-0.673648	0.781551	-0.623841	197	0.977151	1.13442	1.63979	197	0.977151	3.85929	3.45925	197	0.977151	1.18908	2.18066	197	0.977151	-0.620311	1.52504	197	0.977151	1.97879	0.760083	197	0.977151	-0.195591	-0.561945
198	-0.661057	0.789344	-0.613951	198	0.998165	1.06724	1.72791	198	0.998165	3.78816	3.47823	198	0.998165	1.13351	2.16626	198	0.998165	-0.632466	1.53306	198	0.998165	1.96663	0.768101	198	0.998165	-0.207746	-0.553927
199	-0.648465	0.797012	-0.603964	199	1.01918	0.999142	1.8157	199	1.01918	3.71607	3.49576	199	1.01918	1.07717	2.1504	199	1.01918	-0.644787	1.54082	199	1.01918	1.95431	0.775862	199	1.01918	-0.220066	-0.546166
200	-0.635873	0.804553	-0.59388	200	1.04019	0.930161	1.9031	200	1.04019	3.64304	3.51182	200	1.04019	1.02011	2.13309	200	1.04019	-0.657268	1.54832	200	1.04019	1.94183	0.783362	200	1.04019	-0.232548	-0.538666
201	-0.623282	0.811967	-0.583703	201	1.06121	0.860324	1.99008	201	1.06121	3.5691	3.52641	201	1.06121	0.962334	2.11434	201	1.06121	-0.669904	1.55556	201	1.06121	1.92919	0.790599	201	1.06121	-0.245184	-0.531429
202	-0.61069	0.819252	-0.573433	202	1.08222	0.789662	2.0766	202	1.08222	3.49429	3.53953	202	1.08222	0.903878	2.09415	202	1.08222	-0.682689	1.56253	202	1.08222	1.91641	0.797568	202	1.08222	-0.257969	-0.52446
203	-0.598099	0.826408	-0.563072	203	1.10323	0.718207	2.16262	203	1.10323	3.41864	3.55117	203	1.10323	0.844765	2.07254	203	1.10323	-0.695618	1.56923	203	1.10323	1.90348	0.804267	203	1.10323	-0.270898	-0.517761
204	-0.585507	0.833432	-0.552622	204	1.12425	0.645989	2.24811	204	1.12425	3.34218	3.56132	204	1.12425	0.785021	2.0495	204	1.12425	-0.708685	1.57565	204	1.12425	1.89041	0.810693	204	1.12425	-0.283964	-0.511335
205	-0.572916	0.840324	-0.542084	205	1.14526	0.57304	2.33303	205	1.14526	3.26495	3.56998	205	1.14526	0.724673	2.02507	205	1.14526	-0.721884	1.5818	205	1.14526	1.87721	0.816843	205	1.14526	-0.297163	-0.505185
206	-0.560324	0.847083	-0.531461	206	1.16628	0.499394	2.41733	206	1.16628	3.18698	3.57715	206	1.16628	0.663748	1.99923	206	1.16628	-0.735209	1.58767	206	1.16628	1.86389	0.822715	206	1.16628	-0.310489	-0.499313
207	-0.547733	0.853707	-0.520753	207	1.18729	0.425082	2.50099	207	1.18729	3.10831	3.58282	207	1.18729	0.602272	1.97201	207	1.18729	-0.748655	1.59326	207	1.18729	1.85044	0.828305	207	1.18729	-0.323934	-0.493723
208	-0.535141	0.860197	-0.509962	208	1.2083	0.350137	2.58396	208	1.2083	3.02896	3.58699	208	1.2083	0.540273	1.94342	208	1.2083	-0.762215	1.59857	208	1.2083	1.83688	0.833611	208	1.2083	-0.337494	-0.488417
209	-0.522549	0.86655	-0.499091	209	1.22932	0.274593	2.66621	209	1.22932	2.94898	3.58965	209	1.22932	0.477778	1.91347	209	1.22932	-0.775884	1.60359	209	1.22932	1.82321	0.838631	209	1.22932	-0.351163	-0.483397
210	-0.509958	0.872765	-0.488141	210	1.25033	0.198482	2.74771	210	1.25033	2.86841	3.59082	210	1.25033	0.414814	1.88217	210	1.25033	-0.789655	1.60832	210	1.25033	1.80944	0.843363	210	1.25033	-0.364934	-0.478665
211	-0.497366	0.878842	-0.477113	211	1.27135	0.121839	2.82841	211	1.27135	2.78726	3.59048	211	1.27135	0.351409	1.84954	211	1.27135	-0.803522	1.61276	211	1.27135	1.79557	0.847805	211	1.27135	-0.378802	-0.474223
212	-0.484775	0.88478	-0.466009	212	1.29236	0.0446962	2.90828	212	1.29236	2.70559	3.58864	212	1.29236	0.287592	1.81558	212	1.29236	-0.81748	1.61691	212	1.29236	1.78162	0.851954	212	1.29236	-0.39276	-0.470074
213	-0.472183	0.890577	-0.454832	213	1.31337	-0.032911	2.98729	213	1.31337	2.62343	3.58529	213	1.31337	0.22339	1.78033	213	1.31337	-0.831522	1.62077	213	1.31337	1.76757	0.855809	213	1.31337	-0.406801	-0.466219
214	-0.459592	0.896234	-0.443582	214	1.33439	-0.110949	3.06539	214	1.33439	2.54081	3.58044	214	1.33439	0.158832	1.74379	214	1.33439	-0.845642	1.62433	214	1.33439	1.75345	0.859368	214	1.33439	-0.420921	-0.46266
215	-0.447	0.901748	-0.432262	215	1.3554	-0.189383	3.14257	215	1.3554	2.45777	3.5741	215	1.3554	0.0939461	1.70598	215	1.3554	-0.859833	1.62759	215	1.3554	1.73926	0.862629	215	1.3554	-0.435113	-0.459399
216	-0.434409	0.907119	-0.420874	216	1.37642	-0.268178	3.21877	216	1.37642	2.37435	3.56625	216	1.37642	0.0287614	1.66691	216	1.37642	-0.87409	1.63055	216	1.37642	1.72501	0.865592	216	1.37642	-0.44937	-0.456436
217	-0.421817	0.912347	-0.409419	217	1.39743	-0.3473	3.29398	217	1.39743	2.29058	3.55692	217	1.39743	-0.0366935	1.6266	217	1.39743	-0.888406	1.63321	217	1.39743	1.71069	0.868254	217	1.39743	-0.463685	-0.453774
218	-0.409226	0.917429	-0.397899	218	1.41844	-0.426713	3.36815	218	1.41844	2.20651	3.5461	218	1.41844	-0.10239	1.58507	218	1.41844	-0.902775	1.63557	218	1.41844	1.69632	0.870615	218	1.41844	-0.478054	-0.451413
219	-0.396634	0.922367	-0.386316	219	1.43946	-0.506384	3.44125	219	1.43946	2.12216	3.53379	219	1.43946	-0.168298	1.54235	219	1.43946	-0.91719	1.63763	219	1.43946	1.68191	0.872674	219	1.43946	-0.492469	-0.449354
220	-0.384042	0.927158	-0.374671	220	1.46047	-0.586276	3.51325	220	1.46047	2.03758	3.52	220	1.46047	-0.23439	1.49844	220	1.46047	-0.931645	1.63939	220	1.46047	1.66745	0.874429	220	1.46047	-0.506925	-0.447599
221	-0.371451	0.931802	-0.362968	221	1.48149	-0.666353	3.58413	221	1.48149	1.9528	3.50474	221	1.48149	-0.300636	1.45336	221	1.48149	-0.946134	1.64084	221	1.48149	1.65296	0.87588	221	1.48149	-0.521414	-0.446148
222	-0.358859	0.936298	-0.351206	222	1.5025	-0.746582	3.65383	222	1.5025	1.86786	3.48802	222	1.5025	-0.367007	1.40714	222	1.5025	-0.96065	1.64198	222	1.5025	1.63845	0.877026	222	1.5025	-0.53593	-0.445002
223	-0.346268	0.940646	-0.339389	223	1.52351	-0.826926	3.72235	223	1.52351	1.7828	3.46984	223	1.52351	-0.433473	1.3598	223	1.52351	-0.975187	1.64283	223	1.52351	1.62391	0.877867	223	1.52351	-0.550467	-0.444161
224	-0.333676	0.944845	-0.327519	224	1.54453	-0.907351	3.78964	224	1.54453	1.69765	3.45021	224	1.54453	-0.500005	1.31136	224	1.54453	-0.989739	1.64336	224	1.54453	1.60936	0.878403	224	1.54453	-0.565019	-0.443625
225	-0.321085	0.948894	-0.315596	225	1.56554	-0.987819	3.85568	225	1.56554	1.61246	3.42913	225	1.56554	-0.566574	1.26183	225	1.56554	-1.0043	1.64359	225	1.56554	1.5948	0.878632	225	1.56554	-0.579578	-0.443396
226	-0.308493	0.952792	-0.303623	226	1.58656	-1.0683	3.92043	226	1.58656	1.52726	3.40663	226	1.58656	-0.63315	1.21125	226	1.58656	-1.01886	1.64351	226	1.58656	1.58024	0.878556	226	1.58656	-0.594139	-0.443472
227	-0.295902	0.95654	-0.291602	227	1.60757	-1.14875	3.98387	227	1.60757	1.44208	3.3827	227	1.60757	-0.699705	1.15963	227	1.60757	-1.03342	1.64313	227	1.60757	1.56568	0.878173	227	1.60757	-0.608696	-0.443855
228	-0.28331	0.960135	-0.279535	228	1.62858	-1.22914	4.04598	228	1.62858	1.35697	3.35736	228	1.62858	-0.766207	1.107	228	1.62858	-1.04796	1.64244	228	1.62858	1.55114	0.877485	228	1.62858	-0.623241	-0.444543
229	-0.270718	0.963579	-0.267424	229	1.6496	-1.30943	4.10671	229	1.6496	1.27197	3.33062	229	1.6496	-0.832629	1.05337	229	1.6496	-1.06249	1.64145	229	1.6496	1.53661	0.876491	229	1.6496	-0.637768	-0.445537
230	-0.258127	0.96687	-0.25527	230	1.67061	-1.38958	4.16605	230	1.67061	1.18711	3.30249	230	1.67061	-0.898941	0.998783	230	1.67061	-1.07699	1.64015	230	1.67061	1.5221	0.875193	230	1.67061	-0.652272	-0.446835
231	-0.245535	0.970007	-0.243076	231	1.69163	-1.46957	4.22398	231	1.69163	1.10242	3.27298	231	1.69163	-0.965114	0.943249	231	1.69163	-1.09147	1.63855	231	1.69163	1.50763	0.873589	231	1.69163	-0.666745	-0.448439
232	-0.232944	0.972991	-0.230843	232	1.71264	-1.54936	4.28046	232	1.71264	1.01795	3.24211	232	1.71264	-1.03112	0.886797	232	1.71264	-1.1059	1.63664	232	1.71264	1.4932	0.871682	232	1.71264	-0.681181	-0.450346
233	-0.220352	0.975821	-0.218573	233	1.73365	-1.62891	4.33546	233	1.73365	0.933735	3.2099	233	1.73365	-1.09692	0.829451	233	1.73365	-1.12029	1.63443	233	1.73365	1.4788	0.869473	233	1.73365	-0.695573	-0.452555
234	-0.207761	0.978495	-0.206269	234	1.75467	-1.70818	4.38898	234	1.75467	0.849809	3.17634	234	1.75467	-1.1625	0.771238	234	1.75467	-1.13464	1.63192	234	1.75467	1.46446	0.866961	234	1.75467	-0.709917	-0.455067
235	-0.195169	0.981015	-0.193932	235	1.77568	-1.78714	4.44097	235	1.77568	0.76621	3.14147	235	1.77568	-1.22783	0.712182	235	1.77568	-1.14892	1.62911	235	1.77568	1.45017	0.864148	235	1.77568	-0.724204	-0.45788
236	-0.182578	0.983379	-0.181565	236	1.7967	-1.86576	4.49142	236	1.7967	0.682976	3.10529	236	1.7967	-1.29287	0.65231	236	1.7967	-1.16315	1.62599	236	1.7967	1.43595	0.861036	236	1.7967	-0.738429	-0.460992
237	-0.169986	0.985587	-0.169169	237	1.81771	-1.944	4.54031	237	1.81771	0.600143	3.06782	237	1.81771	-1.35759	0.591648	237	1.81771	-1.17731	1.62258	237	1.81771	1.42179	0.857625	237	1.81771	-0.752585	-0.464403
238	-0.157394	0.987639	-0.156745	238	1.83872	-2.02183	4.58762	238	1.83872	0.517747	3.02908	238	1.83872	-1.42197	0.530223	238	1.83872	-1.19139	1.61888	238	1.83872	1.40771	0.853918	238	1.83872	-0.766667	-0.46811
239	-0.144803	0.989534	-0.144297	239	1.85974	-2.09921	4.63332	239	1.85974	0.435825	2.98908	239	1.85974	-1.48599	0.468062	239	1.85974	-1.20539	1.61487	239	1.85974	1.39371	0.849916	239	1.85974	-0.780667	-0.472112
240	-0.132211	0.991273	-0.131826	240	1.88075	-2.1761	4.67739	240	1.88075	0.354413	2.94785	240	1.88075	-1.5496	0.405193	240	1.88075	-1.2193	1.61058	240	1.88075	1.3798	0.845621	240	1.88075	-0.794581	-0.476407
241	-0.11962	0.992854	-0.119335	241	1.90177	-2.25248	4.71982	241	1.90177	0.273548	2.90539	241	1.90177	-1.61279	0.341643	241	1.90177	-1.23312	1.60599	241	1.90177	1.36598	0.841034	241	1.90177	-0.808401	-0.480994
242	-0.107028	0.994278	-0.106824	242	1.92278	-2.32832	4.76058	242	1.92278	0.193264	2.86174	242	1.92278	-1.67552	0.27744	242	1.92278	-1.24684	1.60112	242	1.92278	1.35225	0.836157	242	1.92278	-0.822122	-0.485871
243	-0.0944367	0.995544	-0.0942964	243	1.94379	-2.40356	4.79966	243	1.94379	0.113598	2.8169	243	1.94379	-1.73777	0.212613	243	1.94379	-1.26046	1.59595	243	1.94379	1.33864	0.830994	243	1.94379	-0.835737	-0.491034
244	-0.0818451	0.996653	-0.0817538	244	1.96481	-2.4782	4.83704	244	1.96481	0.0345836	2.7709	244	1.96481	-1.79951	0.14719	244	1.96481	-1.27396	1.5905	244	1.96481	1.32514	0.825545	244	1.96481	-0.84924	-0.496483
245	-0.0692536	0.997603	-0.0691982	245	1.98582	-2.55218	4.8727	245	1.98582	-0.043743	2.72376	245	1.98582	-1.86072	0.0812009	245	1.98582	-1.28735	1.58477	245	1.98582	1.31175	0.819814	245	1.98582	-0.862627	-0.502214
246	-0.056662	0.998395	-0.0566317	246	2.00684	-2.62548	4.90664	246	2.00684	-0.121348	2.6755	246	2.00684	-1.92136	0.0146739	246	2.00684	-1.30061	1.57876	246	2.00684	1.29849	0.813803	246	2.00684	-0.875889	-0.508225
247	-0.0440704	0.999029	-0.0440562	247	2.02785	-2.69807	4.93882	247	2.02785	-0.198196	2.62614	247	2.02785	-1.98141	-0.0523614	247	2.02785	-1.31374	1.57247	247	2.02785	1.28535	0.807515	247	2.02785	-0.889023	-0.514513
248	-0.0314789	0.999505	-0.0314737	248	2.04886	-2.76991	4.96925	248	2.04886	-0.274255	2.5757	248	2.04886	-2.04084	-0.119875	248	2.04886	-1.32674	1.56591	248	2.04886	1.27235	0.800952	248	2.04886	-0.902022	-0.521076
249	-0.0188873	0.999822	-0.0188862	249	2.06988	-2.84097	4.9979	249	2.06988	-0.349489	2.52421	249	2.06988	-2.09963	-0.187838	249	2.06988	-1.3396	1.55908	249	2.06988	1.2595	0.794117	249	2.06988	-0.914879	-0.527911
250	-0.00629578	0.99998	-0.00629574	250	2.09089	-2.91123	5.02476	250	2.09089	-0.423867	2.47168	250	2.09089	-2.15774	-0.25622	250	2.09089	-1.35231	1.55197	250	2.09089	1.24679	0.787014	250	2.09089	-0.927591	-0.535014
251	0.00629577	0.99998	0.00629573	251	2.11191	-2.98064	5.04982	251	2.11191	-0.497355	2.41814	251	2.11191	-2.21517	-0.32499	251	2.11191	-1.36487	1.5446	251	2.11191	1.23423	0.779645	251	2.11191	-0.94015	-0.542383
252	0.0188873	0.999822	0.0188862	252	2.13292	-3.04918	5.07308	252	2.13292	-0.569921	2.36362	252	2.13292	-2.27187	-0.394119	252	2.13292	-1.37727	1.53697	252	2.13292	1.22182	0.772014	252	2.13292	-0.952551	-0.550014
253	0.0314789	0.999505	0.0314737	253	2.15393	-3.11682	5.09451	253	2.15393	-0.641532	2.30814	253	2.15393	-2.32783	-0.463575	253	2.15393	-1.38951	1.52908	253	2.15393	1.20959	0.764124	253	2.15393	-0.96479	-0.557904
254	0.0440704	0.999029	0.0440562	254	2.17495	-3.18353	5.11411	254	2.17495	-0.712158	2.25172	254	2.17495	-2.38301	-0.533328	254	2.17495	-1.40158	1.52094	254	2.17495	1.19752	0.755978	254	2.17495	-0.97686	-0.56605
255	0.056662	0.998395	0.0566317	255	2.19596	-3.24928	5.13188	255	2.19596	-0.781767	2.19439	255	2.19596	-2.4374	-0.603348	255	2.19596	-1.41348	1.51254	255	2.19596	1.18562	0.747581	255	2.19596	-0.988756	-0.574447
256	0.0692535	0.997603	0.0691982	256	2.21698	-3.31404	5.1478	256	2.21698	-0.850327	2.13617	256	2.21698	-2.49098	-0.673603	256	2.21698	-1.42519	1.50389	256	2.21698	1.1739	0.738935	256	2.21698	-1.00047	-0.583093
257	0.0818451	0.996653	0.0817537	257	2.23799	-3.37778	5.16186	257	2.23799	-0.91781	2.07708	257	2.23799	-2.54371	-0.744062	257	2.23799	-1.43673	1.495	257	2.23799	1.16237	0.730046	257	2.23799	-1.01201	-0.591982
258	0.0944366	0.995544	0.0942963	258	2.259	-3.44047	5.17407	258	2.259	-0.984185	2.01717	258	2.259	-2.59557	-0.814694	258	2.259	-1.44807	1.48587	258	2.259	1.15103	0.720916	258	2.259	-1.02335	-0.601112
259	0.107028	0.994278	0.106824	259	2.28002	-3.50209	5.18441	259	2.28002	-1.04942	1.95644	259	2.28002	-2.64655	-0.885469	259	2.28002	-1.45922	1.47651	259	2.28002	1.13988	0.711549	259	2.28002	-1.0345	-0.610479
260	0.11962	0.992854	0.119335	260	2.30103	-3.56261	5.19288	260	2.30103	-1.11349	1.89494	260	2.30103	-2.69661	-0.956354	260	2.30103	-1.47017	1.46691	260	2.30103	1.12893	0.701951	260	2.30103	-1.04545	-0.620077
261	0.132211	0.991273	0.131826	261	2.32205	-3.622	5.19948	261	2.32205	-1.17637	1.83267	261	2.32205	-2.74575	-1.02732	261	2.32205	-1.48092	1.45708	261	2.32205	1.11818	0.692124	261	2.32205	-1.0562	-0.629904
262	0.144803	0.989534	0.144297	262	2.34306	-3.68024	5.2042	262	2.34306	-1.23803	1.76969	262	2.34306	-2.79392	-1.09833	262	2.34306	-1.49145	1.44703	262	2.34306	1.10764	0.682074	262	2.34306	-1.06673	-0.639954
263	0.157394	0.987639	0.156745	263	2.36407	-3.73729	5.20705	263	2.36407	-1.29843	1.706	263	2.36407	-2.84112	-1.16936	263	2.36407	-1.50178	1.43676	263	2.36407	1.09732	0.671805	263	2.36407	-1.07706	-0.650223
264	0.169986	0.985587	0.169169	264	2.38509	-3.79314	5.20801	264	2.38509	-1.35756	1.64164	264	2.38509	-2.88733	-1.24038	264	2.38509	-1.51188	1.42628	264	2.38509	1.08722	0.66132	264	2.38509	-1.08716	-0.660708
265	0.182578	0.983379	0.181565	265	2.4061	-3.84777	5.2071	265	2.4061	-1.41539	1.57663	265	2.4061	-2.93251	-1.31135	265	2.4061	-1.52176	1.41558	265	2.4061	1.07733	0.650626	265	2.4061	-1.09704	-0.671402
266	0.195169	0.981015	0.193932	266	2.42712	-3.90113	5.2043	266	2.42712	-1.47189	1.51102	266	2.42712	-2.97666	-1.38224	266	2.42712	-1.53142	1.40469	266	2.42712	1.06768	0.639727	266	2.42712	-1.1067	-0.682301
267	0.207761	0.978495	0.206269	267	2.44813	-3.95322	5.19963	267	2.44813	-1.52704	1.44482	267	2.44813	-3.01975	-1.45302	267	2.44813	-1.54085	1.39359	267	2.44813	1.05825	0.628627	267	2.44813	-1.11612	-0.693401
268	0.220352	0.975821	0.218573	268	2.46914	-4.00401	5.19308	268	2.46914	-1.58081	1.37806	268	2.46914	-3.06177	-1.52366	268	2.46914	-1.55003	1.38229	268	2.46914	1.04906	0.617332	268	2.46914	-1.12531	-0.704696
269	0.232944	0.972991	0.230843	269	2.49016	-4.05348	5.18465	269	2.49016	-1.63318	1.31077	269	2.49016	-3.10269	-1.59414	269	2.49016	-1.55898	1.3708	269	2.49016	1.04011	0.605846	269	2.49016	-1.13426	-0.716182
270	0.245535	0.970007	0.243076	270	2.51117	-4.1016	5.17436	270	2.51117	-1.68412	1.24299	270	2.51117	-3.1425	-1.66441	270	2.51117	-1.56769	1.35913	270	2.51117	1.0314	0.594174	270	2.51117	-1.14297	-0.727854
271	0.258127	0.96687	0.25527	271	2.53219	-4.14835	5.1622	271	2.53219	-1.73362	1.17474	271	2.53219	-3.18118	-1.73444	271	2.53219	-1.57615	1.34728	271	2.53219	1.02295	0.582322	271	2.53219	-1.15143	-0.739706
272	0.270718	0.963579	0.267424	272	2.5532	-4.19372	5.14819	272	2.5532	-1.78166	1.10606	272	2.5532	-3.21871	-1.80422	272	2.5532	-1.58436	1.33525	272	2.5532	1.01474	0.570295	272	2.5532	-1.15964	-0.751733
273	0.28331	0.960135	0.279535	273	2.57421	-4.23768	5.13232	273	2.57421	-1.8282	1.03697	273	2.57421	-3.25508	-1.8737	273	2.57421	-1.59231	1.32306	273	2.57421	1.00678	0.558098	273	2.57421	-1.16759	-0.76393
274	0.295902	0.95654	0.291602	274	2.59523	-4.28022	5.1146	274	2.59523	-1.87323	0.9675	274	2.59523	-3.29027	-1.94285	274	2.59523	-1.60001	1.31069	274	2.59523	0.999086	0.545737	274	2.59523	-1.17529	-0.776291
275	0.308493	0.952792	0.303623	275	2.61624	-4.32131	5.09504	275	2.61624	-1.91673	0.897688	275	2.61624	-3.32426	-2.01164	275	2.61624	-1.60745	1.29817	275	2.61624	0.991651	0.533216	275	2.61624	-1.18272	-0.788812
276	0.321085	0.948894	0.315596	276	2.63726	-4.36094	5.07366	276	2.63726	-1.95869	0.827561	276	2.63726	-3.35704	-2.08005	276	2.63726	-1.61462	1.2855	276	2.63726	0.984481	0.520542	276	2.63726	-1.18989	-0.801486
277	0.333676	0.944845	0.327519	277	2.65827	-4.39908	5.05045	277	2.65827	-1.99908	0.757151	277	2.65827	-3.3886	-2.14805	277	2.65827	-1.62152	1.27268	277	2.65827	0.977579	0.507721	277	2.65827	-1.1968	-0.814307
278	0.346268	0.940646	0.339389	278	2.67928	-4.43573	5.02543	278	2.67928	-2.03788	0.686488	278	2.67928	-3.41892	-2.21559	278	2.67928	-1.62815	1.25972	278	2.67928	0.970948	0.494757	278	2.67928	-1.20343	-0.827271
279	0.358859	0.936298	0.351206	279	2.7003	-4.47087	4.99862	279	2.7003	-2.07507	0.615604	279	2.7003	-3.44799	-2.28266	279	2.7003	-1.63451	1.24661	279	2.7003	0.964591	0.481656	279	2.7003	-1.20979	-0.840371
280	0.371451	0.931802	0.362968	280	2.72131	-4.50448	4.97001	280	2.72131	-2.11065	0.54453	280	2.72131	-3.47579	-2.34923	280	2.72131	-1.64059	1.23338	280	2.72131	0.95851	0.468425	280	2.72131	-1.21587	-0.853603
281	0.384042	0.927158	0.374671	281	2.74233	-4.53654	4.93963	281	2.74233	-2.1446	0.473298	281	2.74233	-3.50231	-2.41526	281	2.74233	-1.64639	1.22003	281	2.74233	0.952709	0.45507	281	2.74233	-1.22167	-0.866958
282	0.396634	0.922367	0.386316	282	2.76334	-4.56704	4.90749	282	2.76334	-2.1769	0.401939	282	2.76334	-3.52755	-2.48072	282	2.76334	-1.65191	1.20655	282	2.76334	0.947189	0.441595	282	2.76334	-1.22719	-0.880433
283	0.409225	0.917429	0.397899	283	2.78435	-4.59598	4.87361	283	2.78435	-2.20753	0.330485	283	2.78435	-3.55148	-2.54559	283	2.78435	-1.65714	1.19297	283	2.78435	0.941954	0.428007	283	2.78435	-1.23242	-0.894021
284	0.421817	0.912347	0.409419	284	2.80537	-4.62333	4.83799	284	2.80537	-2.23648	0.258966	284	2.80537	-3.57411	-2.60984	284	2.80537	-1.66209	1.17927	284	2.80537	0.937006	0.414312	284	2.80537	-1.23737	-0.907716
285	0.434409	0.907119	0.420874	285	2.82638	-4.64908	4.80065	285	2.82638	-2.26374	0.187415	285	2.82638	-3.59541	-2.67343	285	2.82638	-1.66675	1.16547	285	2.82638	0.932347	0.400516	285	2.82638	-1.24203	-0.921512
286	0.447	0.901748	0.432262	286	2.8474	-4.67322	4.76162	286	2.8474	-2.28931	0.115864	286	2.8474	-3.61539	-2.73635	286	2.8474	-1.67112	1.15158	286	2.8474	0.927978	0.386626	286	2.8474	-1.2464	-0.935402
287	0.459592	0.896234	0.443582	287	2.86841	-4.69575	4.7209	287	2.86841	-2.31316	0.0443427	287	2.86841	-3.63402	-2.79856	287	2.86841	-1.67519	1.1376	287	2.86841	0.923902	0.372646	287	2.86841	-1.25047	-0.949382
288	0.472183	0.890577	0.454832	288	2.88942	-4.71665	4.67851	288	2.88942	-2.33528	-0.0271157	288	2.88942	-3.65131	-2.86004	288	2.88942	-1.67898	1.12354	288	2.88942	0.920121	0.358584	288	2.88942	-1.25426	-0.963444
289	0.484775	0.88478	0.466009	289	2.91044	-4.73591	4.63448	289	2.91044	-2.35567	-0.0984801	289	2.91044	-3.66724	-2.92076	289	2.91044	-1.68246	1.1094	289	2.91044	0.916636	0.344446	289	2.91044	-1.25774	-0.977582
290	0.497366	0.878842	0.477113	290	2.93145	-4.75352	4.58883	290	2.93145	-2.37432	-0.169719	290	2.93145	-3.68181	-2.98068	290	2.93145	-1.68565	1.0952	290	2.93145	0.913449	0.330237	290	2.93145	-1.26093	-0.991791
291	0.509958	0.872765	0.488141	291	2.95247	-4.76948	4.54156	291	2.95247	-2.39121	-0.240801	291	2.95247	-3.69502	-3.0398	291	2.95247	-1.68853	1.08092	291	2.95247	0.910562	0.315965	291	2.95247	-1.26381	-1.00606
292	0.522549	0.86655	0.499091	292	2.97348	-4.78378	4.49271	292	2.97348	-2.40635	-0.311695	292	2.97348	-3.70684	-3.09807	292	2.97348	-1.69112	1.06659	292	2.97348	0.907975	0.301636	292	2.97348	-1.2664	-1.02039
293	0.535141	0.860197	0.509962	293	2.99449	-4.79641	4.4423	293	2.99449	-2.41973	-0.382369	293	2.99449	-3.71729	-3.15548	293	2.99449	-1.69341	1.05221	293	2.99449	0.905689	0.287255	293	2.99449	-1.26869	-1.03477
294	0.547733	0.853707	0.520753	294	3.01551	-4.80737	4.39035	294	3.01551	-2.43133	-0.452792	294	3.01551	-3.72636	-3.212	294	3.01551	-1.69539	1.03779	294	3.01551	0.903706	0.272829	294	3.01551	-1.27067	-1.0492
295	0.560324	0.847083	0.531461	295	3.03652	-4.81665	4.33687	295	3.03652	-2.44115	-0.522933	295	3.03652	-3.73404	-3.26759	295	3.03652	-1.69707	1.02332	295	3.03652	0.902027	0.258364	295	3.03652	-1.27235	-1.06366
296	0.572916	0.840324	0.542084	296	3.05754	-4.82425	4.2819	296	3.05754	-2.4492	-0.592762	296	3.05754	-3.74032	-3.32225	296	3.05754	-1.69844	1.00883	296	3.05754	0.900652	0.243868	296	3.05754	-1.27372	-1.07816
297	0.585507	0.833432	0.552622	297	3.07855	-4.83016	4.22546	297	3.07855	-2.45546	-0.662246	297	3.07855	-3.74522	-3.37594	297	3.07855	-1.69951	0.994304	297	3.07855	0.899582	0.229346	297	3.07855	-1.27479	-1.09268
298	0.598099	0.826408	0.563072	298	3.09956	-4.83439	4.16758	298	3.09956	-2.45993	-0.731357	298	3.09956	-3.74871	-3.42865	298	3.09956	-1.70028	0.979763	298	3.09956	0.898818	0.214805	298	3.09956	-1.27556	-1.10722
299	0.61069	0.819252	0.573433	299	3.12058	-4.83692	4.10827	299	3.12058	-2.46262	-0.800062	299	3.12058	-3.75081	-3.48034	299	3.12058	-1.70074	0.965209	299	3.12058	0.898359	0.200251	299	3.12058	-1.27602	-1.12178
300	0.623282	0.811967	0.583703	300	3.14159	-4.83777	4.04757	300	3.14159	-2.46351	-0.868332	300	3.14159	-3.75151	-3.531	300	3.14159	-1.70089	0.950648	300	3.14159	0.898206	0.18569	300	3.14159	-1.27617	-1.13634
301	0.635873	0.804553	0.59388
302	0.648465	0.797012	0.603964
303	0.661057	0.789344	0.613951
304	0.673648	0.781551	0.623841
305	0.68624	0.773634	0.633633
306	0.698831	0.765595	0.643323
307	0.711423	0.757434	0.652912
308	0.724014	0.749153	0.662397
309	0.736606	0.740753	0.671778
310	0.749197	0.732236	0.681051
311	0.761789	0.723602	0.690217
312	0.774381	0.714854	0.699273
313	0.786972	0.705993	0.708219
314	0.799564	0.69702	0.717052
315	0.812155	0.687936	0.725772
316	0.824747	0.678743	0.734376
317	0.837338	0.669442	0.742864
318	0.84993	0.660036	0.751234
319	0.862521	0.650525	0.759485
320	0.875113	0.64091	0.767616
321	0.887705	0.631194	0.775625
322	0.900296	0.621378	0.783511
323	0.912888	0.611463	0.791273
324	0.925479	0.601452	0.798909
325	0.938071	0.591345	0.806419
326	0.950662	0.581144	0.813801
327	0.963254	0.570851	0.821053
328	0.975845	0.560468	0.828176
329	0.988437	0.549996	0.835167
330	1.00103	0.539437	0.842026
331	1.01362	0.528792	0.848752
332	1.02621	0.518063	0.855343
333	1.0388	0.507252	0.861798
334	1.05139	0.496361	0.868116
335	1.06399	0.485391	0.874297
336	1.07658	0.474344	0.88034
337	1.08917	0.463222	0.886242
338	1.10176	0.452026	0.892005
339	1.11435	0.440759	0.897626
340	1.12694	0.429422	0.903104
341	1.13954	0.418016	0.908439
342	1.15213	0.406545	0.913631
343	1.16472	0.395009	0.918677
344	1.17731	0.38341	0.923578
345	1.1899	0.371751	0.928332
346	1.20249	0.360033	0.93294
347	1.21508	0.348257	0.937399
348	1.22768	0.336427	0.94171
349	1.24027	0.324543	0.945871
350	1.25286	0.312607	0.949882
351	1.26545	0.300622	0.953743
352	1.27804	0.28859	0.957453
353	1.29063	0.276511	0.961011
354	1.30323	0.264389	0.964416
355	1.31582	0.252225	0.967669
356	1.32841	0.240021	0.970768
357	1.341	0.227779	0.973713
358	1.35359	0.2155	0.976504
359	1.36618	0.203188	0.97914
360	1.37878	0.190843	0.981621
361	1.39137	0.178468	0.983946
362	1.40396	0.166065	0.986115
363	1.41655	0.153636	0.988128
364	1.42914	0.141182	0.989984
365	1.44173	0.128705	0.991683
366	1.45432	0.116209	0.993225
367	1.46692	0.103694	0.994609
368	1.47951	0.091162	0.995836
369	1.4921	0.078616	0.996905
370	1.50469	0.0660575	0.997816
371	1.51728	0.0534886	0.998568
372	1.52987	0.0409111	0.999163
373	1.54247	0.0283272	0.999599
374	1.55506	0.0157388	0.999876
375	1.56765	0.00314789	0.999995
376	1.58024	-0.00944352	0.999955
377	1.59283	-0.0220334	0.999757
378	1.60542	-0.0346198	0.999401
379	1.61801	-0.0472008	0.998885
380	1.63061	-0.0597742	0.998212
381	1.6432	-0.0723382	0.99738
382	1.65579	-0.0848907	0.99639
383	1.66838	-0.0974297	0.995242
384	1.68097	-0.109953	0.993937
385	1.69356	-0.122459	0.992474
386	1.70616	-0.134946	0.990853
387	1.71875	-0.147412	0.989075
388	1.73134	-0.159854	0.987141
389	1.74393	-0.17227	0.98505
390	1.75652	-0.18466	0.982803
391	1.76911	-0.19702	0.9804
392	1.7817	-0.209348	0.977841
393	1.7943	-0.221644	0.975128
394	1.80689	-0.233904	0.97226
395	1.81948	-0.246128	0.969237
396	1.83207	-0.258312	0.966061
397	1.84466	-0.270456	0.962732
398	1.85725	-0.282556	0.959251
399	1.86985	-0.294612	0.955617
400	1.88244	-0.306621	0.951832
401	1.89503	-0.318581	0.947896
402	1.90762	-0.330491	0.943809
403	1.92021	-0.342349	0.939573
404	1.9328	-0.354152	0.935188
405	1.9454	-0.365899	0.930655
406	1.95799	-0.377588	0.925974
407	1.97058	-0.389217	0.921146
408	1.98317	-0.400785	0.916172
409	1.99576	-0.412289	0.911053
410	2.00835	-0.423727	0.90579
411	2.02094	-0.435099	0.900383
412	2.03354	-0.446401	0.894833
413	2.04613	-0.457633	0.889141
414	2.05872	-0.468792	0.883309
415	2.07131	-0.479877	0.877336
416	2.0839	-0.490885	0.871224
417	2.09649	-0.501816	0.864974
418	2.10909	-0.512668	0.858587
419	2.12168	-0.523438	0.852064
420	2.13427	-0.534125	0.845406
421	2.14686	-0.544727	0.838613
422	2.15945	-0.555243	0.831688
423	2.17204	-0.565671	0.824631
424	2.18463	-0.576009	0.817443
425	2.19723	-0.586256	0.810126
426	2.20982	-0.59641	0.80268
427	2.22241	-0.60647	0.795107
428	2.235	-0.616433	0.787407
429	2.24759	-0.626298	0.779583
430	2.26018	-0.636065	0.771636
431	2.27278	-0.64573	0.763566
432	2.28537	-0.655293	0.755375
433	2.29796	-0.664752	0.747064
434	2.31055	-0.674106	0.738635
435	2.32314	-0.683353	0.730088
436	2.33573	-0.692491	0.721426
437	2.34832	-0.70152	0.71265
438	2.36092	-0.710438	0.70376
439	2.37351	-0.719243	0.694759
440	2.3861	-0.727933	0.685648
441	2.39869	-0.736509	0.676428
442	2.41128	-0.744968	0.667101
443	2.42387	-0.753308	0.657668
444	2.43647	-0.761529	0.648131
445	2.44906	-0.76963	0.638491
446	2.46165	-0.777608	0.628749
447	2.47424	-0.785463	0.618909
448	2.48683	-0.793194	0.60897
449	2.49942	-0.800798	0.598934
450	2.51201	-0.808276	0.588803
451	2.52461	-0.815626	0.57858
452	2.5372	-0.822846	0.568264
453	2.54979	-0.829936	0.557858
454	2.56238	-0.836895	0.547364
455	2.57497	-0.84372	0.536783
456	2.58756	-0.850412	0.526117
457	2.60016	-0.856969	0.515368
458	2.61275	-0.86339	0.504537
459	2.62534	-0.869675	0.493626
460	2.63793	-0.875821	0.482636
461	2.65052	-0.881828	0.47157
462	2.66311	-0.887696	0.46043
463	2.67571	-0.893423	0.449216
464	2.6883	-0.899009	0.437931
465	2.70089	-0.904451	0.426577
466	2.71348	-0.909751	0.415155
467	2.72607	-0.914906	0.403667
468	2.73866	-0.919916	0.392115
469	2.75125	-0.92478	0.380501
470	2.76385	-0.929498	0.368827
471	2.77644	-0.934068	0.357094
472	2.78903	-0.938491	0.345305
473	2.80162	-0.942764	0.333461
474	2.81421	-0.946888	0.321564
475	2.8268	-0.950862	0.309616
476	2.8394	-0.954685	0.297619
477	2.85199	-0.958357	0.285574
478	2.86458	-0.961876	0.273485
479	2.87717	-0.965244	0.261352
480	2.88976	-0.968458	0.249178
481	2.90235	-0.971518	0.236964
482	2.91494	-0.974425	0.224712
483	2.92754	-0.977177	0.212425
484	2.94013	-0.979775	0.200105
485	2.95272	-0.982216	0.187752
486	2.96531	-0.984503	0.17537
487	2.9779	-0.986633	0.16296
488	2.99049	-0.988606	0.150524
489	3.00309	-0.990423	0.138065
490	3.01568	-0.992083	0.125583
491	3.02827	-0.993586	0.113082
492	3.04086	-0.994931	0.100562
493	3.05345	-0.996118	0.0880268
494	3.06604	-0.997148	0.0754775
495	3.07863	-0.998019	0.0629162
496	3.09123	-0.998732	0.0503449
497	3.10382	-0.999287	0.0377657
498	3.11641	-0.999683	0.0251805
499	3.129	-0.999921	0.0125912
500	3.14159	-1	1.08898e-08

## Sheet: XLSTAT_20260306_160518_1_HID2
-0.550434	1.47597
1.5903	-0.274653
-1.03986	-1.20131

## Sheet: XLSTAT_20260306_160518_1_HID1
-0.829638	0.245944
-0.867733	0.224412
-1.88277	3.29169
0.165155	0.738454
1.33712	1.86873
-1.0102	0.113294
-0.180197	3.00401
-1.1352	2.3212
-0.0447435	-0.213728
2.52673	-1.17155
-0.207249	-1.20102
2.06383	-0.250692
1.90059	1.07221
2.43166	-0.751897
1.44254	0.91443
2.60904	-0.594976
-0.449841	-1.54058
-0.380094	-0.13009
0.130942	-2.31161
-2.30952	-1.6819
-0.80721	-0.72282
-0.719635	-0.38066
-1.75585	-1.60659
-2.02771	-1.23626
-0.550434	1.47597
1.5903	-0.274653
-1.03986	-1.20131

## Sheet: XLSTAT_20260306_160518_1_HID
1	-3.14159	-1	1.02068e-11	1	-3.14159	-4.17879	1.89016	1	-3.14159	-2.57843	-0.392804	1	-3.14159	-4.29605	-1.51158	1	-3.14159	-1.24339	1.47597	1	-3.14159	0.897346	-0.274653	1	-3.14159	-1.73282	-1.20131
2	-3.129	-0.999921	-0.0125912	2	-3.12058	-4.17799	1.78863	2	-3.12058	-2.57751	-0.459965	2	-3.12058	-4.29533	-1.56844	2	-3.12058	-1.24323	1.46141	2	-3.12058	0.897499	-0.289214	2	-3.12058	-1.73266	-1.21587
3	-3.11641	-0.999683	-0.0251804	3	-3.09956	-4.17559	1.68697	3	-3.09956	-2.57475	-0.527044	3	-3.09956	-4.29317	-1.62512	3	-3.09956	-1.24277	1.44685	3	-3.09956	0.897958	-0.303768	3	-3.09956	-1.7322	-1.23043
4	-3.10382	-0.999287	-0.0377657	4	-3.07855	-4.17158	1.58522	4	-3.07855	-2.57015	-0.594012	4	-3.07855	-4.28958	-1.68163	4	-3.07855	-1.24201	1.43231	4	-3.07855	0.898723	-0.31831	4	-3.07855	-1.73144	-1.24497
5	-3.09123	-0.998732	-0.0503449	5	-3.05754	-4.16598	1.48341	5	-3.05754	-2.56372	-0.660838	5	-3.05754	-4.28455	-1.73792	5	-3.05754	-1.24094	1.41779	5	-3.05754	0.899793	-0.332832	5	-3.05754	-1.73037	-1.25949
6	-3.07863	-0.998019	-0.0629162	6	-3.03652	-4.15878	1.38161	6	-3.03652	-2.55544	-0.727494	6	-3.03652	-4.27809	-1.79397	6	-3.03652	-1.23956	1.40329	6	-3.03652	0.901168	-0.347328	6	-3.03652	-1.72899	-1.27399
7	-3.06604	-0.997148	-0.0754775	7	-3.01551	-4.14999	1.27984	7	-3.01551	-2.54534	-0.793951	7	-3.01551	-4.2702	-1.84976	7	-3.01551	-1.23789	1.38883	7	-3.01551	0.902847	-0.361792	7	-3.01551	-1.72732	-1.28845
8	-3.05345	-0.996118	-0.0880268	8	-2.99449	-4.13961	1.17816	8	-2.99449	-2.53341	-0.860177	8	-2.99449	-4.26088	-1.90527	8	-2.99449	-1.2359	1.3744	8	-2.99449	0.90483	-0.376218	8	-2.99449	-1.72533	-1.30288
9	-3.04086	-0.994931	-0.100562	9	-2.97348	-4.12764	1.07662	9	-2.97348	-2.51967	-0.926146	9	-2.97348	-4.25014	-1.96046	9	-2.97348	-1.23362	1.36002	9	-2.97348	0.907115	-0.390599	9	-2.97348	-1.72305	-1.31726
10	-3.02827	-0.993586	-0.113082	10	-2.95247	-4.11409	0.975246	10	-2.95247	-2.5041	-0.991826	10	-2.95247	-4.23799	-2.01532	10	-2.95247	-1.23103	1.34569	10	-2.95247	0.909703	-0.404929	10	-2.95247	-1.72046	-1.33159
11	-3.01568	-0.992083	-0.125583	11	-2.93145	-4.09897	0.874097	11	-2.93145	-2.48673	-1.05719	11	-2.93145	-4.22442	-2.06982	11	-2.93145	-1.22814	1.33142	11	-2.93145	0.91259	-0.419201	11	-2.93145	-1.71757	-1.34586
12	-3.00309	-0.990423	-0.138065	12	-2.91044	-4.08229	0.773213	12	-2.91044	-2.46756	-1.12221	12	-2.91044	-4.20944	-2.12393	12	-2.91044	-1.22496	1.31721	12	-2.91044	0.915777	-0.433409	12	-2.91044	-1.71439	-1.36007
13	-2.99049	-0.988606	-0.150524	13	-2.88942	-4.06404	0.67264	13	-2.88942	-2.44659	-1.18685	13	-2.88942	-4.19307	-2.17764	13	-2.88942	-1.22147	1.30307	13	-2.88942	0.919262	-0.447548	13	-2.88942	-1.7109	-1.37421
14	-2.9779	-0.986633	-0.16296	14	-2.86841	-4.04424	0.572421	14	-2.86841	-2.42385	-1.25109	14	-2.86841	-4.1753	-2.23092	14	-2.86841	-1.21769	1.28901	14	-2.86841	0.923043	-0.46161	14	-2.86841	-1.70712	-1.38827
15	-2.96531	-0.984503	-0.17537	15	-2.8474	-4.0229	0.472601	15	-2.8474	-2.39933	-1.3149	15	-2.8474	-4.15615	-2.28374	15	-2.8474	-1.21361	1.27503	15	-2.8474	0.927119	-0.475589	15	-2.8474	-1.70304	-1.40225
16	-2.95272	-0.982216	-0.187752	16	-2.82638	-4.00003	0.373224	16	-2.82638	-2.37305	-1.37826	16	-2.82638	-4.13562	-2.33609	16	-2.82638	-1.20924	1.26114	16	-2.82638	0.931487	-0.48948	16	-2.82638	-1.69868	-1.41614
17	-2.94013	-0.979775	-0.200105	17	-2.80537	-3.97563	0.274335	17	-2.80537	-2.34502	-1.44112	17	-2.80537	-4.11372	-2.38793	17	-2.80537	-1.20459	1.24734	17	-2.80537	0.936147	-0.503276	17	-2.80537	-1.69402	-1.42994
18	-2.92754	-0.977177	-0.212425	18	-2.78435	-3.94972	0.175976	18	-2.78435	-2.31525	-1.50347	18	-2.78435	-4.09047	-2.43925	18	-2.78435	-1.19964	1.23365	18	-2.78435	0.941095	-0.51697	18	-2.78435	-1.68907	-1.44363
19	-2.91494	-0.974425	-0.224712	19	-2.76334	-3.92231	0.0781905	19	-2.76334	-2.28375	-1.56527	19	-2.76334	-4.06587	-2.49002	19	-2.76334	-1.1944	1.22006	19	-2.76334	0.94633	-0.530558	19	-2.76334	-1.68383	-1.45722
20	-2.90235	-0.971518	-0.236964	20	-2.74233	-3.89341	-0.0189774	20	-2.74233	-2.25055	-1.62651	20	-2.74233	-4.03994	-2.54023	20	-2.74233	-1.18888	1.20659	20	-2.74233	0.951849	-0.544033	20	-2.74233	-1.67831	-1.47069
21	-2.88976	-0.968458	-0.249178	21	-2.72131	-3.86303	-0.115485	21	-2.72131	-2.21565	-1.68715	21	-2.72131	-4.01268	-2.58984	21	-2.72131	-1.18308	1.19323	21	-2.72131	0.957651	-0.557389	21	-2.72131	-1.67251	-1.48405
22	-2.87717	-0.965244	-0.261352	22	-2.7003	-3.83119	-0.21129	22	-2.7003	-2.17907	-1.74716	22	-2.7003	-3.9841	-2.63884	22	-2.7003	-1.177	1.18	22	-2.7003	0.963731	-0.57062	22	-2.7003	-1.66643	-1.49728
23	-2.86458	-0.961876	-0.273485	23	-2.67928	-3.79791	-0.30635	23	-2.67928	-2.14082	-1.80653	23	-2.67928	-3.95423	-2.6872	23	-2.67928	-1.17064	1.1669	23	-2.67928	0.970089	-0.58372	23	-2.67928	-1.66007	-1.51038
24	-2.85199	-0.958357	-0.285574	24	-2.65827	-3.76318	-0.400623	24	-2.65827	-2.10093	-1.86522	24	-2.65827	-3.92307	-2.73491	24	-2.65827	-1.16401	1.15394	24	-2.65827	0.97672	-0.596684	24	-2.65827	-1.65344	-1.52334
25	-2.8394	-0.954685	-0.297619	25	-2.63726	-3.72704	-0.494067	25	-2.63726	-2.05941	-1.9232	25	-2.63726	-3.89064	-2.78194	25	-2.63726	-1.15711	1.14111	25	-2.63726	0.983622	-0.609506	25	-2.63726	-1.64654	-1.53617
26	-2.8268	-0.950862	-0.309616	26	-2.61624	-3.6895	-0.586642	26	-2.61624	-2.01627	-1.98046	26	-2.61624	-3.85695	-2.82828	26	-2.61624	-1.14994	1.12844	26	-2.61624	0.990792	-0.62218	26	-2.61624	-1.63937	-1.54884
27	-2.81421	-0.946888	-0.321564	27	-2.59523	-3.65057	-0.678305	27	-2.59523	-1.97155	-2.03697	27	-2.59523	-3.82201	-2.87389	27	-2.59523	-1.14251	1.11592	27	-2.59523	0.998227	-0.6347	27	-2.59523	-1.63194	-1.56136
28	-2.80162	-0.942764	-0.333461	28	-2.57421	-3.61027	-0.769018	28	-2.57421	-1.92525	-2.09269	28	-2.57421	-3.78585	-2.91877	28	-2.57421	-1.13481	1.10356	28	-2.57421	1.00592	-0.647062	28	-2.57421	-1.62424	-1.57372
29	-2.78903	-0.938491	-0.345305	29	-2.5532	-3.56862	-0.858739	29	-2.5532	-1.8774	-2.14762	29	-2.5532	-3.74847	-2.96289	29	-2.5532	-1.12685	1.09136	29	-2.5532	1.01388	-0.659258	29	-2.5532	-1.61629	-1.58592
30	-2.77644	-0.934068	-0.357094	30	-2.53219	-3.52564	-0.947429	30	-2.53219	-1.82801	-2.20171	30	-2.53219	-3.7099	-3.00623	30	-2.53219	-1.11865	1.07933	30	-2.53219	1.02209	-0.671286	30	-2.53219	-1.60808	-1.59795
31	-2.76385	-0.929498	-0.368827	31	-2.51117	-3.48135	-1.03505	31	-2.51117	-1.77712	-2.25496	31	-2.51117	-3.67014	-3.04877	31	-2.51117	-1.11019	1.06748	31	-2.51117	1.03055	-0.683138	31	-2.51117	-1.59962	-1.6098
32	-2.75125	-0.92478	-0.380501	32	-2.49016	-3.43576	-1.12156	32	-2.49016	-1.72474	-2.30733	32	-2.49016	-3.62923	-3.0905	32	-2.49016	-1.10148	1.05581	32	-2.49016	1.03925	-0.694809	32	-2.49016	-1.59091	-1.62147
33	-2.73866	-0.919916	-0.392115	33	-2.46914	-3.38889	-1.20692	33	-2.46914	-1.6709	-2.35881	33	-2.46914	-3.58717	-3.13139	33	-2.46914	-1.09253	1.04432	33	-2.46914	1.0482	-0.706295	33	-2.46914	-1.58196	-1.63295
34	-2.72607	-0.914906	-0.403667	34	-2.44813	-3.34078	-1.2911	34	-2.44813	-1.61561	-2.40936	34	-2.44813	-3.54399	-3.17143	34	-2.44813	-1.08334	1.03303	34	-2.44813	1.05739	-0.717591	34	-2.44813	-1.57277	-1.64425
35	-2.71348	-0.909751	-0.415155	35	-2.42712	-3.29143	-1.37406	35	-2.42712	-1.55892	-2.45897	35	-2.42712	-3.4997	-3.2106	35	-2.42712	-1.07392	1.02193	35	-2.42712	1.06682	-0.728691	35	-2.42712	-1.56335	-1.65535
36	-2.70089	-0.904451	-0.426577	36	-2.4061	-3.24087	-1.45576	36	-2.4061	-1.50083	-2.50762	36	-2.4061	-3.45433	-3.24889	36	-2.4061	-1.06426	1.01103	36	-2.4061	1.07647	-0.73959	36	-2.4061	-1.55369	-1.66625
37	-2.6883	-0.899009	-0.437931	37	-2.38509	-3.18912	-1.53616	37	-2.38509	-1.44137	-2.55528	37	-2.38509	-3.40789	-3.28627	37	-2.38509	-1.05438	1.00034	37	-2.38509	1.08636	-0.750284	37	-2.38509	-1.54381	-1.67694
38	-2.67571	-0.893423	-0.449216	38	-2.36407	-3.13621	-1.61524	38	-2.36407	-1.38058	-2.60193	38	-2.36407	-3.36041	-3.32273	38	-2.36407	-1.04427	0.989852	38	-2.36407	1.09646	-0.760768	38	-2.36407	-1.5337	-1.68743
39	-2.66311	-0.887696	-0.46043	39	-2.34306	-3.08215	-1.69295	39	-2.34306	-1.31847	-2.64756	39	-2.34306	-3.3119	-3.35825	39	-2.34306	-1.03395	0.979583	39	-2.34306	1.10678	-0.771037	39	-2.34306	-1.52338	-1.6977
40	-2.65052	-0.881829	-0.47157	40	-2.32205	-3.02698	-1.76926	40	-2.32205	-1.25508	-2.69214	40	-2.32205	-3.26238	-3.39282	40	-2.32205	-1.02341	0.969533	40	-2.32205	1.11732	-0.781088	40	-2.32205	-1.51284	-1.70775
41	-2.63793	-0.875821	-0.482636	41	-2.30103	-2.97071	-1.84414	41	-2.30103	-1.19044	-2.73565	41	-2.30103	-3.21189	-3.42642	41	-2.30103	-1.01266	0.959706	41	-2.30103	1.12807	-0.790914	41	-2.30103	-1.5021	-1.71757
42	-2.62534	-0.869675	-0.493626	42	-2.28002	-2.91338	-1.91755	42	-2.28002	-1.12456	-2.77807	42	-2.28002	-3.16043	-3.45904	42	-2.28002	-1.00171	0.950107	42	-2.28002	1.13902	-0.800513	42	-2.28002	-1.49115	-1.72717
43	-2.61275	-0.86339	-0.504537	43	-2.259	-2.855	-1.98946	43	-2.259	-1.05749	-2.81939	43	-2.259	-3.10804	-3.49066	43	-2.259	-0.990565	0.940741	43	-2.259	1.15017	-0.809879	43	-2.259	-1.48	-1.73654
44	-2.60016	-0.856969	-0.515368	44	-2.23799	-2.7956	-2.05984	44	-2.23799	-0.989249	-2.85958	44	-2.23799	-3.05474	-3.52127	44	-2.23799	-0.979222	0.931611	44	-2.23799	1.16151	-0.819009	44	-2.23799	-1.46865	-1.74567
45	-2.58756	-0.850412	-0.526117	45	-2.21698	-2.73522	-2.12866	45	-2.21698	-0.919868	-2.89864	45	-2.21698	-3.00055	-3.55086	45	-2.21698	-0.967689	0.922721	45	-2.21698	1.17304	-0.827899	45	-2.21698	-1.45712	-1.75456
46	-2.57497	-0.84372	-0.536783	46	-2.19596	-2.67386	-2.19589	46	-2.19596	-0.849378	-2.93653	46	-2.19596	-2.94549	-3.57941	46	-2.19596	-0.955972	0.914076	46	-2.19596	1.18476	-0.836544	46	-2.19596	-1.4454	-1.7632
47	-2.56238	-0.836895	-0.547364	47	-2.17495	-2.61158	-2.2615	47	-2.17495	-0.777812	-2.97325	47	-2.17495	-2.88959	-3.60691	47	-2.17495	-0.944075	0.905678	47	-2.17495	1.19666	-0.844942	47	-2.17495	-1.43351	-1.7716
48	-2.54979	-0.829936	-0.557858	48	-2.15393	-2.54838	-2.32546	48	-2.15393	-0.705199	-3.00878	48	-2.15393	-2.83287	-3.63335	48	-2.15393	-0.932005	0.897533	48	-2.15393	1.20873	-0.853087	48	-2.15393	-1.42144	-1.77975
49	-2.5372	-0.822846	-0.568264	49	-2.13292	-2.48429	-2.38774	49	-2.13292	-0.631573	-3.0431	49	-2.13292	-2.77536	-3.65871	49	-2.13292	-0.919767	0.889643	49	-2.13292	1.22097	-0.860977	49	-2.13292	-1.4092	-1.78764
50	-2.52461	-0.815626	-0.57858	50	-2.11191	-2.41936	-2.44831	50	-2.11191	-0.556966	-3.0762	50	-2.11191	-2.71709	-3.68299	50	-2.11191	-0.907365	0.882012	50	-2.11191	1.23337	-0.868608	50	-2.11191	-1.3968	-1.79527
51	-2.51201	-0.808276	-0.588803	51	-2.09089	-2.3536	-2.50715	51	-2.09089	-0.481411	-3.10806	51	-2.09089	-2.65807	-3.70617	51	-2.09089	-0.894806	0.874643	51	-2.09089	1.24593	-0.875977	51	-2.09089	-1.38424	-1.80264
52	-2.49942	-0.800798	-0.598934	52	-2.06988	-2.28704	-2.56423	52	-2.06988	-0.404941	-3.13867	52	-2.06988	-2.59834	-3.72825	52	-2.06988	-0.882095	0.86754	52	-2.06988	1.25864	-0.883081	52	-2.06988	-1.37153	-1.80974
53	-2.48683	-0.793194	-0.60897	53	-2.04886	-2.21971	-2.61953	53	-2.04886	-0.32759	-3.16801	53	-2.04886	-2.53792	-3.74921	53	-2.04886	-0.869237	0.860705	53	-2.04886	1.2715	-0.889915	53	-2.04886	-1.35867	-1.81657
54	-2.47424	-0.785463	-0.618909	54	-2.02785	-2.15165	-2.67302	54	-2.02785	-0.249392	-3.19608	54	-2.02785	-2.47684	-3.76905	54	-2.02785	-0.856238	0.854142	54	-2.02785	1.28449	-0.896478	54	-2.02785	-1.34567	-1.82314
55	-2.46165	-0.777608	-0.628749	55	-2.00684	-2.08288	-2.72467	55	-2.00684	-0.170381	-3.22286	55	-2.00684	-2.41513	-3.78775	55	-2.00684	-0.843105	0.847854	55	-2.00684	1.29763	-0.902767	55	-2.00684	-1.33254	-1.82943
56	-2.44906	-0.76963	-0.638491	56	-1.98582	-2.01344	-2.77448	56	-1.98582	-0.0905936	-3.24833	56	-1.98582	-2.3528	-3.80531	56	-1.98582	-0.829842	0.841842	56	-1.98582	1.31089	-0.908778	56	-1.98582	-1.31927	-1.83544
57	-2.43647	-0.761529	-0.648131	57	-1.96481	-1.94335	-2.8224	57	-1.96481	-0.0100636	-3.27249	57	-1.96481	-2.2899	-3.82172	57	-1.96481	-0.816456	0.836111	57	-1.96481	1.32428	-0.914509	57	-1.96481	-1.30589	-1.84117
58	-2.42387	-0.753308	-0.657668	58	-1.94379	-1.87264	-2.86843	58	-1.94379	0.0711732	-3.29533	58	-1.94379	-2.22645	-3.83697	58	-1.94379	-0.802952	0.830663	58	-1.94379	1.33778	-0.919957	58	-1.94379	-1.29238	-1.84662
59	-2.41128	-0.744968	-0.667101	59	-1.92278	-1.80135	-2.91254	59	-1.92278	0.153081	-3.31684	59	-1.92278	-2.16247	-3.85106	59	-1.92278	-0.789337	0.825499	59	-1.92278	1.3514	-0.925121	59	-1.92278	-1.27877	-1.85178
60	-2.39869	-0.736509	-0.676428	60	-1.90177	-1.72951	-2.95471	60	-1.90177	0.235623	-3.337	60	-1.90177	-2.098	-3.86398	60	-1.90177	-0.775616	0.820623	60	-1.90177	1.36512	-0.929997	60	-1.90177	-1.26505	-1.85666
61	-2.3861	-0.727933	-0.685648	61	-1.88075	-1.65714	-2.99492	61	-1.88075	0.318763	-3.35581	61	-1.88075	-2.03306	-3.87572	61	-1.88075	-0.761796	0.816036	61	-1.88075	1.37894	-0.934584	61	-1.88075	-1.25123	-1.86124
62	-2.37351	-0.719243	-0.694759	62	-1.85974	-1.58429	-3.03316	62	-1.85974	0.402465	-3.37326	62	-1.85974	-1.96768	-3.88628	62	-1.85974	-0.747883	0.811741	62	-1.85974	1.39285	-0.93888	62	-1.85974	-1.23731	-1.86554
63	-2.36092	-0.710438	-0.70376	63	-1.83872	-1.51098	-3.06941	63	-1.83872	0.486691	-3.38934	63	-1.83872	-1.90189	-3.89566	63	-1.83872	-0.733882	0.807738	63	-1.83872	1.40685	-0.942882	63	-1.83872	-1.22331	-1.86954
64	-2.34832	-0.70152	-0.71265	64	-1.81771	-1.43725	-3.10365	64	-1.81771	0.571405	-3.40404	64	-1.81771	-1.83572	-3.90385	64	-1.81771	-0.7198	0.804031	64	-1.81771	1.42093	-0.946589	64	-1.81771	-1.20923	-1.87325
65	-2.33573	-0.692491	-0.721426	65	-1.7967	-1.36313	-3.13587	65	-1.7967	0.656569	-3.41737	65	-1.7967	-1.7692	-3.91084	65	-1.7967	-0.705644	0.800621	65	-1.7967	1.43509	-0.949999	65	-1.7967	-1.19507	-1.87666
66	-2.32314	-0.683353	-0.730088	66	-1.77568	-1.28864	-3.16605	66	-1.77568	0.742145	-3.4293	66	-1.77568	-1.70235	-3.91664	66	-1.77568	-0.691419	0.797508	66	-1.77568	1.44931	-0.953112	66	-1.77568	-1.18085	-1.87977
67	-2.31055	-0.674106	-0.738635	67	-1.75467	-1.21384	-3.19419	67	-1.75467	0.828095	-3.43984	67	-1.75467	-1.63522	-3.92124	67	-1.75467	-0.677132	0.794696	67	-1.75467	1.4636	-0.955924	67	-1.75467	-1.16656	-1.88258
68	-2.29796	-0.664752	-0.747064	68	-1.73365	-1.13873	-3.22026	68	-1.73365	0.914382	-3.44899	68	-1.73365	-1.56782	-3.92463	68	-1.73365	-0.662789	0.792184	68	-1.73365	1.47794	-0.958436	68	-1.73365	-1.15222	-1.8851
69	-2.28537	-0.655293	-0.755375	69	-1.71264	-1.06337	-3.24426	69	-1.71264	1.00097	-3.45673	69	-1.71264	-1.50019	-3.92683	69	-1.71264	-0.648396	0.789974	69	-1.71264	1.49234	-0.960646	69	-1.71264	-1.13783	-1.88731
70	-2.27278	-0.64573	-0.763566	70	-1.69163	-0.987784	-3.26617	70	-1.69163	1.08781	-3.46307	70	-1.69163	-1.43235	-3.92782	70	-1.69163	-0.63396	0.788067	70	-1.69163	1.50677	-0.962553	70	-1.69163	-1.12339	-1.88921
71	-2.26018	-0.636065	-0.771636	71	-1.67061	-0.912003	-3.28599	71	-1.67061	1.17488	-3.468	71	-1.67061	-1.36435	-3.9276	71	-1.67061	-0.619487	0.786464	71	-1.67061	1.52125	-0.964156	71	-1.67061	-1.10892	-1.89082
72	-2.24759	-0.626298	-0.779583	72	-1.6496	-0.836062	-3.3037	72	-1.6496	1.26213	-3.47152	72	-1.6496	-1.29619	-3.92619	72	-1.6496	-0.604984	0.785165	72	-1.6496	1.53575	-0.965455	72	-1.6496	-1.09441	-1.89211
73	-2.235	-0.616433	-0.787407	73	-1.62858	-0.759994	-3.31931	73	-1.62858	1.34953	-3.47363	73	-1.62858	-1.22793	-3.92357	73	-1.62858	-0.590456	0.784172	73	-1.62858	1.55028	-0.966449	73	-1.62858	-1.07989	-1.89311
74	-2.22241	-0.60647	-0.795107	74	-1.60757	-0.683835	-3.3328	74	-1.60757	1.43703	-3.47432	74	-1.60757	-1.15958	-3.91974	74	-1.60757	-0.575911	0.783483	74	-1.60757	1.56482	-0.967137	74	-1.60757	-1.06534	-1.8938
75	-2.20982	-0.59641	-0.80268	75	-1.58656	-0.607616	-3.34416	75	-1.58656	1.5246	-3.47361	75	-1.58656	-1.09118	-3.91472	75	-1.58656	-0.561355	0.783101	75	-1.58656	1.57938	-0.967519	75	-1.58656	-1.05079	-1.89418
76	-2.19723	-0.586256	-0.810126	76	-1.56554	-0.531372	-3.3534	76	-1.56554	1.6122	-3.47148	76	-1.56554	-1.02276	-3.9085	76	-1.56554	-0.546793	0.783024	76	-1.56554	1.59394	-0.967596	76	-1.56554	-1.03622	-1.89426
77	-2.18463	-0.576009	-0.817443	77	-1.54453	-0.455137	-3.3605	77	-1.54453	1.69979	-3.46793	77	-1.54453	-0.954343	-3.90109	77	-1.54453	-0.532234	0.783254	77	-1.54453	1.6085	-0.967366	77	-1.54453	-1.02166	-1.89403
78	-2.17204	-0.565671	-0.824631	78	-1.52351	-0.378944	-3.36547	78	-1.52351	1.78733	-3.46298	78	-1.52351	-0.885965	-3.89248	78	-1.52351	-0.517682	0.783789	78	-1.52351	1.62305	-0.966831	78	-1.52351	-1.00711	-1.89349
79	-2.15945	-0.555243	-0.831688	79	-1.5025	-0.302826	-3.3683	79	-1.5025	1.87478	-3.45662	79	-1.5025	-0.817655	-3.88268	79	-1.5025	-0.503145	0.78463	79	-1.5025	1.63759	-0.96599	79	-1.5025	-0.992576	-1.89265
80	-2.14686	-0.544727	-0.838613	80	-1.48149	-0.226818	-3.36899	80	-1.48149	1.96211	-3.44886	80	-1.48149	-0.749443	-3.8717	80	-1.48149	-0.488629	0.785776	80	-1.48149	1.6521	-0.964844	80	-1.48149	-0.97806	-1.8915
81	-2.13427	-0.534125	-0.845406	81	-1.46047	-0.150952	-3.36755	81	-1.46047	2.04928	-3.43969	81	-1.46047	-0.681359	-3.85954	81	-1.46047	-0.47414	0.787228	81	-1.46047	1.66659	-0.963393	81	-1.46047	-0.963571	-1.89005
82	-2.12168	-0.523438	-0.852064	82	-1.43946	-0.0752635	-3.36396	82	-1.43946	2.13624	-3.42913	82	-1.43946	-0.613434	-3.84621	82	-1.43946	-0.459685	0.788983	82	-1.43946	1.68105	-0.961637	82	-1.43946	-0.949115	-1.8883
83	-2.10909	-0.512668	-0.858587	83	-1.41844	0.000215639	-3.35824	83	-1.41844	2.22296	-3.41717	83	-1.41844	-0.545697	-3.8317	83	-1.41844	-0.44527	0.791041	83	-1.41844	1.69546	-0.959579	83	-1.41844	-0.9347	-1.88624
84	-2.09649	-0.501816	-0.864974	84	-1.39743	0.0754516	-3.35038	84	-1.39743	2.3094	-3.40383	84	-1.39743	-0.478178	-3.81604	84	-1.39743	-0.430901	0.793402	84	-1.39743	1.70983	-0.957218	84	-1.39743	-0.920331	-1.88388
85	-2.0839	-0.490885	-0.871224	85	-1.37642	0.150411	-3.34039	85	-1.37642	2.39552	-3.3891	85	-1.37642	-0.410908	-3.79922	85	-1.37642	-0.416585	0.796065	85	-1.37642	1.72415	-0.954556	85	-1.37642	-0.906015	-1.88122
86	-2.07131	-0.479877	-0.877336	86	-1.3554	0.225061	-3.32827	86	-1.3554	2.48129	-3.373	86	-1.3554	-0.343915	-3.78126	86	-1.3554	-0.402328	0.799027	86	-1.3554	1.7384	-0.951593	86	-1.3554	-0.891759	-1.87825
87	-2.05872	-0.468792	-0.883309	87	-1.33439	0.299369	-3.31403	87	-1.33439	2.56666	-3.35553	87	-1.33439	-0.277229	-3.76215	87	-1.33439	-0.388137	0.802289	87	-1.33439	1.7526	-0.948331	87	-1.33439	-0.877567	-1.87499
88	-2.04613	-0.457633	-0.889141	88	-1.31337	0.373302	-3.29768	88	-1.31337	2.65161	-3.3367	88	-1.31337	-0.21088	-3.74192	88	-1.31337	-0.374017	0.805848	88	-1.31337	1.76672	-0.944772	88	-1.31337	-0.863447	-1.87143
89	-2.03354	-0.446401	-0.894833	89	-1.29236	0.446826	-3.27922	89	-1.29236	2.73608	-3.31652	89	-1.29236	-0.144897	-3.72056	89	-1.29236	-0.359975	0.809703	89	-1.29236	1.78076	-0.940917	89	-1.29236	-0.849405	-1.86758
90	-2.02094	-0.435099	-0.900383	90	-1.27135	0.51991	-3.25866	90	-1.27135	2.82005	-3.295	90	-1.27135	-0.0793096	-3.69809	90	-1.27135	-0.346017	0.813852	90	-1.27135	1.79472	-0.936768	90	-1.27135	-0.835448	-1.86343
91	-2.00835	-0.423727	-0.90579	91	-1.25033	0.592522	-3.23601	91	-1.25033	2.90348	-3.27214	91	-1.25033	-0.0141461	-3.67452	91	-1.25033	-0.33215	0.818293	91	-1.25033	1.80858	-0.932327	91	-1.25033	-0.82158	-1.85899
92	-1.99576	-0.412289	-0.911053	92	-1.22932	0.664629	-3.21127	92	-1.22932	2.98632	-3.24795	92	-1.22932	0.0505645	-3.64986	92	-1.22932	-0.318378	0.823025	92	-1.22932	1.82235	-0.927595	92	-1.22932	-0.807809	-1.85425
93	-1.98317	-0.400785	-0.916172	93	-1.2083	0.736199	-3.18447	93	-1.2083	3.06855	-3.22246	93	-1.2083	0.114794	-3.62411	93	-1.2083	-0.30471	0.828045	93	-1.2083	1.83602	-0.922575	93	-1.2083	-0.79414	-1.84923
94	-1.97058	-0.389217	-0.921146	94	-1.18729	0.807201	-3.15561	94	-1.18729	3.15013	-3.19566	94	-1.18729	0.178513	-3.5973	94	-1.18729	-0.29115	0.833352	94	-1.18729	1.84958	-0.917268	94	-1.18729	-0.78058	-1.84393
95	-1.95799	-0.377588	-0.925974	95	-1.16628	0.877604	-3.12471	95	-1.16628	3.23102	-3.16758	95	-1.16628	0.241694	-3.56943	95	-1.16628	-0.277704	0.838942	95	-1.16628	1.86303	-0.911678	95	-1.16628	-0.767135	-1.83834
96	-1.9454	-0.365899	-0.930655	96	-1.14526	0.947376	-3.09177	96	-1.14526	3.31118	-3.13821	96	-1.14526	0.304309	-3.54051	96	-1.14526	-0.264379	0.844813	96	-1.14526	1.87635	-0.905807	96	-1.14526	-0.753809	-1.83247
97	-1.9328	-0.354152	-0.935188	97	-1.12425	1.01649	-3.05682	97	-1.12425	3.39058	-3.10758	97	-1.12425	0.366331	-3.51056	97	-1.12425	-0.25118	0.850963	97	-1.12425	1.88955	-0.899657	97	-1.12425	-0.74061	-1.82632
98	-1.92021	-0.342349	-0.939573	98	-1.10323	1.08491	-3.01986	98	-1.10323	3.46919	-3.0757	98	-1.10323	0.427732	-3.47958	98	-1.10323	-0.238113	0.857389	98	-1.10323	1.90262	-0.893231	98	-1.10323	-0.727544	-1.81989
99	-1.90762	-0.330491	-0.943809	99	-1.08222	1.1526	-2.98092	99	-1.08222	3.54697	-3.04259	99	-1.08222	0.488485	-3.44761	99	-1.08222	-0.225184	0.864088	99	-1.08222	1.91555	-0.886532	99	-1.08222	-0.714615	-1.81319
100	-1.89503	-0.318581	-0.947896	100	-1.06121	1.21955	-2.94001	100	-1.06121	3.62388	-3.00825	100	-1.06121	0.548563	-3.41464	100	-1.06121	-0.212399	0.871058	100	-1.06121	1.92833	-0.879562	100	-1.06121	-0.701829	-1.80622
101	-1.88244	-0.306621	-0.951832	101	-1.04019	1.28571	-2.89716	101	-1.04019	3.6999	-2.9727	101	-1.04019	0.607939	-3.38069	101	-1.04019	-0.199763	0.878294	101	-1.04019	1.94097	-0.872326	101	-1.04019	-0.689193	-1.79899
102	-1.86985	-0.294612	-0.955617	102	-1.01918	1.35106	-2.85237	102	-1.01918	3.77499	-2.93596	102	-1.01918	0.666588	-3.34578	102	-1.01918	-0.187282	0.885795	102	-1.01918	1.95345	-0.864825	102	-1.01918	-0.676712	-1.79149
103	-1.85725	-0.282556	-0.959251	103	-0.998165	1.41557	-2.80567	103	-0.998165	3.84911	-2.89805	103	-0.998165	0.724483	-3.30993	103	-0.998165	-0.174961	0.893556	103	-0.998165	1.96577	-0.857064	103	-0.998165	-0.664392	-1.78372
104	-1.84466	-0.270456	-0.962732	104	-0.977151	1.47922	-2.75707	104	-0.977151	3.92223	-2.85898	104	-0.977151	0.7816	-3.27314	104	-0.977151	-0.162806	0.901574	104	-0.977151	1.97793	-0.849046	104	-0.977151	-0.652237	-1.77571
105	-1.83207	-0.258312	-0.966061	105	-0.956137	1.54197	-2.70661	105	-0.956137	3.99432	-2.81877	105	-0.956137	0.837912	-3.23544	105	-0.956137	-0.150822	0.909846	105	-0.956137	1.98991	-0.840774	105	-0.956137	-0.640253	-1.76743
106	-1.81948	-0.246128	-0.969237	106	-0.935123	1.60379	-2.65431	106	-0.935123	4.06536	-2.77743	106	-0.935123	0.893394	-3.19684	106	-0.935123	-0.139015	0.918368	106	-0.935123	2.00172	-0.832253	106	-0.935123	-0.628445	-1.75891
107	-1.80689	-0.233904	-0.97226	107	-0.914109	1.66467	-2.60018	107	-0.914109	4.1353	-2.73499	107	-0.914109	0.948024	-3.15736	107	-0.914109	-0.127389	0.927136	107	-0.914109	2.01334	-0.823484	107	-0.914109	-0.61682	-1.75014
108	-1.7943	-0.221644	-0.975128	108	-0.893095	1.72456	-2.54424	108	-0.893095	4.20411	-2.69147	108	-0.893095	1.00177	-3.11701	108	-0.893095	-0.11595	0.936146	108	-0.893095	2.02478	-0.814474	108	-0.893095	-0.605381	-1.74113
109	-1.7817	-0.209348	-0.977841	109	-0.872081	1.78345	-2.48654	109	-0.872081	4.27177	-2.64687	109	-0.872081	1.05462	-3.07582	109	-0.872081	-0.104703	0.945395	109	-0.872081	2.03603	-0.805225	109	-0.872081	-0.594134	-1.73189
110	-1.76911	-0.19702	-0.9804	110	-0.851067	1.84131	-2.42708	110	-0.851067	4.33825	-2.60123	110	-0.851067	1.10655	-3.0338	110	-0.851067	-0.093653	0.954878	110	-0.851067	2.04708	-0.795742	110	-0.851067	-0.583084	-1.7224
111	-1.75652	-0.18466	-0.982803	111	-0.830053	1.89811	-2.3659	111	-0.830053	4.40351	-2.55456	111	-0.830053	1.15753	-2.99098	111	-0.830053	-0.0828044	0.964591	111	-0.830053	2.05793	-0.786029	111	-0.830053	-0.572235	-1.71269
112	-1.74393	-0.17227	-0.98505	112	-0.809039	1.95384	-2.30303	112	-0.809039	4.46753	-2.50689	112	-0.809039	1.20753	-2.94736	112	-0.809039	-0.0721624	0.97453	112	-0.809039	2.06857	-0.77609	112	-0.809039	-0.561593	-1.70275
113	-1.73134	-0.159854	-0.987141	113	-0.788025	2.00845	-2.23848	113	-0.788025	4.53028	-2.45822	113	-0.788025	1.25655	-2.90297	113	-0.788025	-0.0617316	0.98469	113	-0.788025	2.079	-0.76593	113	-0.788025	-0.551162	-1.69259
114	-1.71875	-0.147412	-0.989075	114	-0.767011	2.06194	-2.1723	114	-0.767011	4.59174	-2.4086	114	-0.767011	1.30455	-2.85783	114	-0.767011	-0.0515166	0.995068	114	-0.767011	2.08922	-0.755553	114	-0.767011	-0.540947	-1.68221
115	-1.70616	-0.134946	-0.990853	115	-0.745997	2.11427	-2.1045	115	-0.745997	4.65186	-2.35803	115	-0.745997	1.35151	-2.81196	115	-0.745997	-0.0415219	1.00566	115	-0.745997	2.09921	-0.744963	115	-0.745997	-0.530953	-1.67162
116	-1.69356	-0.122459	-0.992474	116	-0.724983	2.16543	-2.03512	116	-0.724983	4.71064	-2.30654	116	-0.724983	1.39742	-2.76538	116	-0.724983	-0.0317519	1.01645	116	-0.724983	2.10898	-0.734166	116	-0.724983	-0.521183	-1.66083
117	-1.68097	-0.109953	-0.993937	117	-0.703969	2.21539	-1.9642	117	-0.703969	4.76804	-2.25416	117	-0.703969	1.44226	-2.7181	117	-0.703969	-0.0222109	1.02745	117	-0.703969	2.11852	-0.723165	117	-0.703969	-0.511642	-1.64983
118	-1.66838	-0.0974297	-0.995242	118	-0.682955	2.26412	-1.89175	118	-0.682955	4.82403	-2.2009	118	-0.682955	1.48599	-2.67016	118	-0.682955	-0.0129032	1.03865	118	-0.682955	2.12783	-0.711967	118	-0.682955	-0.502334	-1.63863
119	-1.65579	-0.0848907	-0.99639	119	-0.661941	2.31162	-1.81782	119	-0.661941	4.8786	-2.14679	119	-0.661941	1.52861	-2.62157	119	-0.661941	-0.00383287	1.05004	119	-0.661941	2.1369	-0.700576	119	-0.661941	-0.493264	-1.62724
120	-1.6432	-0.0723382	-0.99738	120	-0.640927	2.35785	-1.74243	120	-0.640927	4.93171	-2.09185	120	-0.640927	1.5701	-2.57235	120	-0.640927	0.00499612	1.06162	120	-0.640927	2.14573	-0.688996	120	-0.640927	-0.484435	-1.61566
121	-1.63061	-0.0597742	-0.998212	121	-0.619913	2.40279	-1.66562	121	-0.619913	4.98335	-2.03611	121	-0.619913	1.61044	-2.52252	121	-0.619913	0.0135798	1.07339	121	-0.619913	2.15431	-0.677234	121	-0.619913	-0.475851	-1.60389
122	-1.61801	-0.0472008	-0.998885	122	-0.598899	2.44643	-1.58742	122	-0.598899	5.03349	-1.9796	122	-0.598899	1.6496	-2.47212	122	-0.598899	0.0219145	1.08533	122	-0.598899	2.16265	-0.665294	122	-0.598899	-0.467516	-1.59195
123	-1.60542	-0.0346199	-0.999401	123	-0.577885	2.48875	-1.50788	123	-0.577885	5.08211	-1.92233	123	-0.577885	1.68758	-2.42115	123	-0.577885	0.0299965	1.09744	123	-0.577885	2.17073	-0.653181	123	-0.577885	-0.459434	-1.57984
124	-1.59283	-0.0220334	-0.999757	124	-0.556871	2.52973	-1.42701	124	-0.556871	5.12919	-1.86433	124	-0.556871	1.72435	-2.36964	124	-0.556871	0.0378221	1.10972	124	-0.556871	2.17855	-0.640901	124	-0.556871	-0.451609	-1.56756
125	-1.58024	-0.00944353	-0.999955	125	-0.535857	2.56934	-1.34486	125	-0.535857	5.17471	-1.80563	125	-0.535857	1.7599	-2.31761	125	-0.535857	0.045388	1.12216	125	-0.535857	2.18612	-0.62846	125	-0.535857	-0.444043	-1.55512
126	-1.56765	0.00314788	-0.999995	126	-0.514843	2.60758	-1.26147	126	-0.514843	5.21864	-1.74626	126	-0.514843	1.79422	-2.2651	126	-0.514843	0.0526908	1.13476	126	-0.514843	2.19342	-0.615862	126	-0.514843	-0.43674	-1.54252
127	-1.55506	0.0157388	-0.999876	127	-0.493829	2.64442	-1.17686	127	-0.493829	5.26097	-1.68623	127	-0.493829	1.82728	-2.21211	127	-0.493829	0.0597272	1.14751	127	-0.493829	2.20046	-0.603113	127	-0.493829	-0.429703	-1.52977
128	-1.54247	0.0283272	-0.999599	128	-0.472815	2.67986	-1.09109	128	-0.472815	5.30168	-1.62558	128	-0.472815	1.85908	-2.15868	128	-0.472815	0.0664943	1.1604	128	-0.472815	2.20723	-0.59022	128	-0.472815	-0.422936	-1.51688
129	-1.52987	0.0409111	-0.999163	129	-0.451801	2.71386	-1.00418	129	-0.451801	5.34075	-1.56434	129	-0.451801	1.8896	-2.10482	129	-0.451801	0.0729889	1.17343	129	-0.451801	2.21372	-0.577187	129	-0.451801	-0.416442	-1.50385
130	-1.51728	0.0534886	-0.998568	130	-0.430787	2.74643	-0.916179	130	-0.430787	5.37816	-1.50252	130	-0.430787	1.91882	-2.05057	130	-0.430787	0.0792082	1.1866	130	-0.430787	2.21994	-0.56402	130	-0.430787	-0.410222	-1.49068
131	-1.50469	0.0660575	-0.997816	131	-0.409773	2.77754	-0.82712	131	-0.409773	5.41391	-1.44017	131	-0.409773	1.94674	-1.99594	131	-0.409773	0.0851495	1.19989	131	-0.409773	2.22588	-0.550726	131	-0.409773	-0.404281	-1.47739
132	-1.4921	0.078616	-0.996905	132	-0.388759	2.80718	-0.737043	132	-0.388759	5.44796	-1.3773	132	-0.388759	1.97334	-1.94096	132	-0.388759	0.0908101	1.21331	132	-0.388759	2.23154	-0.53731	132	-0.388759	-0.398621	-1.46397
133	-1.47951	0.091162	-0.995836	133	-0.367745	2.83533	-0.64599	133	-0.367745	5.48031	-1.31394	133	-0.367745	1.99861	-1.88565	133	-0.367745	0.0961876	1.22684	133	-0.367745	2.23692	-0.523778	133	-0.367745	-0.393243	-1.45044
134	-1.46692	0.103694	-0.994609	134	-0.346731	2.86199	-0.554	134	-0.346731	5.51094	-1.25012	134	-0.346731	2.02254	-1.83004	134	-0.346731	0.10128	1.24048	134	-0.346731	2.24201	-0.510136	134	-0.346731	-0.388151	-1.4368
135	-1.45432	0.116209	-0.993225	135	-0.325717	2.88715	-0.461113	135	-0.325717	5.53985	-1.18587	135	-0.325717	2.04511	-1.77416	135	-0.325717	0.106084	1.25423	135	-0.325717	2.24682	-0.49639	135	-0.325717	-0.383347	-1.42305
136	-1.44173	0.128705	-0.991683	136	-0.304703	2.91079	-0.367371	136	-0.304703	5.567	-1.12122	136	-0.304703	2.06633	-1.71802	136	-0.304703	0.110598	1.26807	136	-0.304703	2.25133	-0.482546	136	-0.304703	-0.378833	-1.40921
137	-1.42914	0.141182	-0.989984	137	-0.283689	2.93289	-0.272815	137	-0.283689	5.5924	-1.0562	137	-0.283689	2.08617	-1.66165	137	-0.283689	0.11482	1.28201	137	-0.283689	2.25555	-0.46861	137	-0.283689	-0.37461	-1.39527
138	-1.41655	0.153636	-0.988128	138	-0.262675	2.95347	-0.177486	138	-0.262675	5.61604	-0.99083	138	-0.262675	2.10463	-1.60508	138	-0.262675	0.118749	1.29603	138	-0.262675	2.25948	-0.454589	138	-0.262675	-0.370682	-1.38125
139	-1.40396	0.166065	-0.986115	139	-0.241661	2.97249	-0.0814281	139	-0.241661	5.6379	-0.925145	139	-0.241661	2.1217	-1.54833	139	-0.241661	0.122382	1.31013	139	-0.241661	2.26311	-0.440488	139	-0.241661	-0.367049	-1.36715
140	-1.39137	0.178468	-0.983946	140	-0.220647	2.98996	0.015318	140	-0.220647	5.65796	-0.859173	140	-0.220647	2.13737	-1.49143	140	-0.220647	0.125718	1.32431	140	-0.220647	2.26645	-0.426314	140	-0.220647	-0.363712	-1.35297
141	-1.37878	0.190843	-0.981621	141	-0.199633	3.00586	0.112709	141	-0.199633	5.67624	-0.792942	141	-0.199633	2.15165	-1.4344	141	-0.199633	0.128756	1.33855	141	-0.199633	2.26949	-0.412072	141	-0.199633	-0.360675	-1.33873
142	-1.36618	0.203188	-0.97914	142	-0.178619	3.0202	0.210702	142	-0.178619	5.69271	-0.726483	142	-0.178619	2.16451	-1.37726	142	-0.178619	0.131493	1.35285	142	-0.178619	2.27223	-0.397771	142	-0.178619	-0.357937	-1.32443
143	-1.35359	0.2155	-0.976504	143	-0.157605	3.03295	0.309254	143	-0.157605	5.70736	-0.659824	143	-0.157605	2.17596	-1.32005	143	-0.157605	0.13393	1.36721	143	-0.157605	2.27466	-0.383415	143	-0.157605	-0.355501	-1.31007
144	-1.341	0.227779	-0.973713	144	-0.136591	3.04413	0.408321	144	-0.136591	5.7202	-0.592995	144	-0.136591	2.18599	-1.26279	144	-0.136591	0.136064	1.38161	144	-0.136591	2.2768	-0.36901	144	-0.136591	-0.353367	-1.29567
145	-1.32841	0.240021	-0.970768	145	-0.115577	3.05372	0.507859	145	-0.115577	5.73122	-0.526025	145	-0.115577	2.19459	-1.2055	145	-0.115577	0.137895	1.39606	145	-0.115577	2.27863	-0.354565	145	-0.115577	-0.351536	-1.28122
146	-1.31582	0.252225	-0.967669	146	-0.094563	3.06171	0.607825	146	-0.094563	5.74041	-0.458944	146	-0.094563	2.20177	-1.1482	146	-0.094563	0.139422	1.41054	146	-0.094563	2.28015	-0.340083	146	-0.094563	-0.350009	-1.26674
147	-1.30323	0.264389	-0.964416	147	-0.073549	3.06811	0.708174	147	-0.073549	5.74776	-0.391783	147	-0.073549	2.20751	-1.09094	147	-0.073549	0.140645	1.42505	147	-0.073549	2.28138	-0.325573	147	-0.073549	-0.348786	-1.25223
148	-1.29063	0.276511	-0.961011	148	-0.052535	3.07292	0.808863	148	-0.052535	5.75328	-0.324569	148	-0.052535	2.21183	-1.03371	148	-0.052535	0.141562	1.43958	148	-0.052535	2.28229	-0.311041	148	-0.052535	-0.347869	-1.2377
149	-1.27804	0.28859	-0.957453	149	-0.031521	3.07612	0.909846	149	-0.031521	5.75696	-0.257333	149	-0.031521	2.2147	-0.976568	149	-0.031521	0.142174	1.45413	149	-0.031521	2.28291	-0.296492	149	-0.031521	-0.347257	-1.22315
150	-1.26545	0.300622	-0.953743	150	-0.010507	3.07772	1.01108	150	-0.010507	5.7588	-0.190105	150	-0.010507	2.21614	-0.919521	150	-0.010507	0.14248	1.46869	150	-0.010507	2.28321	-0.281934	150	-0.010507	-0.346951	-1.20859
151	-1.25286	0.312607	-0.949882	151	0.010507	3.07772	1.11252	151	0.010507	5.7588	-0.122914	151	0.010507	2.21614	-0.862598	151	0.010507	0.14248	1.48325	151	0.010507	2.28321	-0.267373	151	0.010507	-0.346951	-1.19403
152	-1.24027	0.324543	-0.945871	152	0.031521	3.07612	1.21412	152	0.031521	5.75696	-0.0557905	152	0.031521	2.2147	-0.805825	152	0.031521	0.142174	1.49781	152	0.031521	2.28291	-0.252815	152	0.031521	-0.347257	-1.17947
153	-1.22768	0.336427	-0.94171	153	0.052535	3.07292	1.31583	153	0.052535	5.75328	0.0112366	153	0.052535	2.21183	-0.749226	153	0.052535	0.141562	1.51235	153	0.052535	2.28229	-0.238266	153	0.052535	-0.347869	-1.16493
154	-1.21508	0.348257	-0.937399	154	0.073549	3.06811	1.41761	154	0.073549	5.74776	0.0781375	154	0.073549	2.20751	-0.692827	154	0.073549	0.140645	1.52689	154	0.073549	2.28138	-0.223733	154	0.073549	-0.348786	-1.15039
155	-1.20249	0.360033	-0.93294	155	0.094563	3.06171	1.51943	155	0.094563	5.74041	0.144883	155	0.094563	2.20177	-0.636652	155	0.094563	0.139422	1.5414	155	0.094563	2.28015	-0.209223	155	0.094563	-0.350009	-1.13588
156	-1.1899	0.371751	-0.928332	156	0.115577	3.05372	1.62122	156	0.115577	5.73122	0.211442	156	0.115577	2.19459	-0.580727	156	0.115577	0.137895	1.55588	156	0.115577	2.27863	-0.194742	156	0.115577	-0.351536	-1.1214
157	-1.17731	0.38341	-0.923578	157	0.136591	3.04413	1.72294	157	0.136591	5.7202	0.277788	157	0.136591	2.18599	-0.525076	157	0.136591	0.136064	1.57032	157	0.136591	2.2768	-0.180297	157	0.136591	-0.353367	-1.10696
158	-1.16472	0.395009	-0.918677	158	0.157605	3.03295	1.82456	158	0.157605	5.70736	0.343889	158	0.157605	2.17596	-0.469724	158	0.157605	0.13393	1.58473	158	0.157605	2.27466	-0.165892	158	0.157605	-0.355501	-1.09255
159	-1.15213	0.406545	-0.913631	159	0.178619	3.0202	1.92603	159	0.178619	5.69271	0.409717	159	0.178619	2.16451	-0.414694	159	0.178619	0.131493	1.59908	159	0.178619	2.27223	-0.151536	159	0.178619	-0.357937	-1.0782
160	-1.13954	0.418016	-0.908439	160	0.199633	3.00586	2.02729	160	0.199633	5.67624	0.475243	160	0.199633	2.15165	-0.360012	160	0.199633	0.128756	1.61339	160	0.199633	2.26949	-0.137234	160	0.199633	-0.360675	-1.06389
161	-1.12694	0.429422	-0.903104	161	0.220647	2.98996	2.12831	161	0.220647	5.65796	0.540438	161	0.220647	2.13737	-0.305702	161	0.220647	0.125718	1.62763	161	0.220647	2.26645	-0.122993	161	0.220647	-0.363712	-1.04965
162	-1.11435	0.440759	-0.897626	162	0.241661	2.97249	2.22905	162	0.241661	5.6379	0.605272	162	0.241661	2.1217	-0.251786	162	0.241661	0.122382	1.6418	162	0.241661	2.26311	-0.108819	162	0.241661	-0.367049	-1.03548
163	-1.10176	0.452026	-0.892005	163	0.262675	2.95347	2.32945	163	0.262675	5.61604	0.669719	163	0.262675	2.10463	-0.198291	163	0.262675	0.118749	1.6559	163	0.262675	2.25948	-0.0947183	163	0.262675	-0.370682	-1.02138
164	-1.08917	0.463222	-0.886242	164	0.283689	2.93289	2.42948	164	0.283689	5.5924	0.733748	164	0.283689	2.08617	-0.145238	164	0.283689	0.11482	1.66992	164	0.283689	2.25555	-0.0806969	164	0.283689	-0.37461	-1.00736
165	-1.07658	0.474344	-0.88034	165	0.304703	2.91079	2.52908	165	0.304703	5.567	0.797332	165	0.304703	2.06633	-0.0926511	165	0.304703	0.110598	1.68386	165	0.304703	2.25133	-0.0667611	165	0.304703	-0.378833	-0.993421
166	-1.06399	0.485391	-0.874297	166	0.325717	2.88715	2.62822	166	0.325717	5.53985	0.860443	166	0.325717	2.04511	-0.040554	166	0.325717	0.106084	1.6977	166	0.325717	2.24682	-0.0529171	166	0.325717	-0.383347	-0.979577
167	-1.05139	0.496361	-0.868116	167	0.346731	2.86199	2.72685	167	0.346731	5.51094	0.923052	167	0.346731	2.02254	0.0110304	167	0.346731	0.10128	1.71145	167	0.346731	2.24201	-0.039171	167	0.346731	-0.388151	-0.965831
168	-1.0388	0.507252	-0.861798	168	0.367745	2.83533	2.82492	168	0.367745	5.48031	0.985133	168	0.367745	1.99861	0.0620796	168	0.367745	0.0961876	1.72509	168	0.367745	2.23692	-0.0255289	168	0.367745	-0.393243	-0.952189
169	-1.02621	0.518063	-0.855343	169	0.388759	2.80718	2.92241	169	0.388759	5.44796	1.04666	169	0.388759	1.97334	0.112571	169	0.388759	0.0908101	1.73862	169	0.388759	2.23154	-0.0119968	169	0.388759	-0.398621	-0.938657
170	-1.01362	0.528792	-0.848752	170	0.409773	2.77754	3.01925	170	0.409773	5.41391	1.1076	170	0.409773	1.94674	0.162482	170	0.409773	0.0851495	1.75204	170	0.409773	2.22588	0.00141933	170	0.409773	-0.404281	-0.92524
171	-1.00103	0.539437	-0.842026	171	0.430787	2.74643	3.11541	171	0.430787	5.37816	1.16793	171	0.430787	1.91882	0.211791	171	0.430787	0.0792082	1.76533	171	0.430787	2.21994	0.0147135	171	0.430787	-0.410222	-0.911946
172	-0.988437	0.549996	-0.835167	172	0.451801	2.71386	3.21085	172	0.451801	5.34075	1.22762	172	0.451801	1.8896	0.260476	172	0.451801	0.0729889	1.7785	172	0.451801	2.21372	0.02788	172	0.451801	-0.416442	-0.89878
173	-0.975845	0.560468	-0.828176	173	0.472815	2.67986	3.30552	173	0.472815	5.30168	1.28665	173	0.472815	1.85908	0.308515	173	0.472815	0.0664942	1.79153	173	0.472815	2.20723	0.0409128	173	0.472815	-0.422936	-0.885747
174	-0.963254	0.570851	-0.821053	174	0.493829	2.64442	3.39938	174	0.493829	5.26097	1.34499	174	0.493829	1.82728	0.355888	174	0.493829	0.0597272	1.80443	174	0.493829	2.20046	0.0538063	174	0.493829	-0.429703	-0.872853
175	-0.950662	0.581144	-0.813801	175	0.514843	2.60758	3.4924	175	0.514843	5.21864	1.40262	175	0.514843	1.79422	0.402573	175	0.514843	0.0526908	1.81717	175	0.514843	2.19342	0.0665548	175	0.514843	-0.43674	-0.860105
176	-0.938071	0.591345	-0.806419	176	0.535857	2.56934	3.58452	176	0.535857	5.17471	1.4595	176	0.535857	1.7599	0.44855	176	0.535857	0.045388	1.82977	176	0.535857	2.18612	0.0791526	176	0.535857	-0.444043	-0.847507
177	-0.925479	0.601452	-0.798909	177	0.556871	2.52973	3.67572	177	0.556871	5.12919	1.51562	177	0.556871	1.72435	0.493798	177	0.556871	0.0378221	1.84221	177	0.556871	2.17855	0.0915941	177	0.556871	-0.451609	-0.835066
178	-0.912888	0.611463	-0.791273	178	0.577885	2.48875	3.76594	178	0.577885	5.08211	1.57095	178	0.577885	1.68758	0.538298	178	0.577885	0.0299965	1.85449	178	0.577885	2.17073	0.103874	178	0.577885	-0.459434	-0.822786
179	-0.900296	0.621378	-0.783511	179	0.598899	2.44643	3.85515	179	0.598899	5.03349	1.62546	179	0.598899	1.6496	0.58203	179	0.598899	0.0219145	1.86661	179	0.598899	2.16265	0.115987	179	0.598899	-0.467516	-0.810673
180	-0.887705	0.631194	-0.775625	180	0.619913	2.40279	3.94331	180	0.619913	4.98335	1.67914	180	0.619913	1.61044	0.624974	180	0.619913	0.0135798	1.87855	180	0.619913	2.15431	0.127927	180	0.619913	-0.475851	-0.798733
181	-0.875113	0.64091	-0.767616	181	0.640927	2.35785	4.03038	181	0.640927	4.93171	1.73195	181	0.640927	1.5701	0.667112	181	0.640927	0.00499612	1.89031	181	0.640927	2.14573	0.139689	181	0.640927	-0.484435	-0.78697
182	-0.862521	0.650525	-0.759485	182	0.661941	2.31162	4.11632	182	0.661941	4.8786	1.78388	182	0.661941	1.52861	0.708424	182	0.661941	-0.00383287	1.90189	182	0.661941	2.1369	0.151269	182	0.661941	-0.493264	-0.775391
183	-0.84993	0.660036	-0.751234	183	0.682955	2.26412	4.2011	183	0.682955	4.82403	1.83489	183	0.682955	1.48599	0.748894	183	0.682955	-0.0129032	1.91328	183	0.682955	2.12783	0.16266	183	0.682955	-0.502334	-0.764
184	-0.837338	0.669442	-0.742864	184	0.703969	2.21539	4.28467	184	0.703969	4.76804	1.88498	184	0.703969	1.44226	0.788502	184	0.703969	-0.0222109	1.92448	184	0.703969	2.11852	0.173858	184	0.703969	-0.511642	-0.752801
185	-0.824747	0.678743	-0.734376	185	0.724983	2.16543	4.367	185	0.724983	4.71064	1.93411	185	0.724983	1.39742	0.827232	185	0.724983	-0.0317519	1.93548	185	0.724983	2.10898	0.184859	185	0.724983	-0.521183	-0.741801
186	-0.812155	0.687936	-0.725772	186	0.745997	2.11427	4.44806	186	0.745997	4.65186	1.98227	186	0.745997	1.35151	0.865065	186	0.745997	-0.0415219	1.94628	186	0.745997	2.09921	0.195656	186	0.745997	-0.530953	-0.731004
187	-0.799564	0.69702	-0.717052	187	0.767011	2.06194	4.5278	187	0.767011	4.59174	2.02943	187	0.767011	1.30455	0.901987	187	0.767011	-0.0515166	1.95687	187	0.767011	2.08922	0.206246	187	0.767011	-0.540947	-0.720414
188	-0.786972	0.705993	-0.708219	188	0.788025	2.00845	4.6062	188	0.788025	4.53028	2.07557	188	0.788025	1.25655	0.93798	188	0.788025	-0.0617316	1.96724	188	0.788025	2.079	0.216623	188	0.788025	-0.551162	-0.710037
189	-0.774381	0.714854	-0.699273	189	0.809039	1.95384	4.68321	189	0.809039	4.46753	2.12067	189	0.809039	1.20753	0.973028	189	0.809039	-0.0721624	1.9774	189	0.809039	2.06857	0.226783	189	0.809039	-0.561593	-0.699876
190	-0.761789	0.723602	-0.690217	190	0.830053	1.89811	4.75881	190	0.830053	4.40351	2.16472	190	0.830053	1.15753	1.00712	190	0.830053	-0.0828045	1.98734	190	0.830053	2.05793	0.236722	190	0.830053	-0.572235	-0.689938
191	-0.749197	0.732236	-0.681051	191	0.851067	1.84131	4.83296	191	0.851067	4.33825	2.20769	191	0.851067	1.10655	1.04023	191	0.851067	-0.093653	1.99706	191	0.851067	2.04708	0.246435	191	0.851067	-0.583084	-0.680224
192	-0.736606	0.740753	-0.671778	192	0.872081	1.78345	4.90563	192	0.872081	4.27177	2.24956	192	0.872081	1.05462	1.07235	192	0.872081	-0.104703	2.00654	192	0.872081	2.03603	0.255918	192	0.872081	-0.594134	-0.670741
193	-0.724014	0.749153	-0.662397	193	0.893095	1.72456	4.97678	193	0.893095	4.20411	2.29032	193	0.893095	1.00177	1.10347	193	0.893095	-0.11595	2.01579	193	0.893095	2.02478	0.265167	193	0.893095	-0.605381	-0.661493
194	-0.711423	0.757434	-0.652912	194	0.914109	1.66467	5.04638	194	0.914109	4.1353	2.32995	194	0.914109	0.948024	1.13357	194	0.914109	-0.127389	2.0248	194	0.914109	2.01334	0.274178	194	0.914109	-0.61682	-0.652482
195	-0.698831	0.765595	-0.643323	195	0.935123	1.60379	5.11441	195	0.935123	4.06536	2.36842	195	0.935123	0.893394	1.16264	195	0.935123	-0.139015	2.03357	195	0.935123	2.00172	0.282946	195	0.935123	-0.628445	-0.643714
196	-0.68624	0.773634	-0.633633	196	0.956137	1.54197	5.18083	196	0.956137	3.99432	2.40573	196	0.956137	0.837912	1.19067	196	0.956137	-0.150822	2.04209	196	0.956137	1.98991	0.291467	196	0.956137	-0.640253	-0.635192
197	-0.673648	0.781551	-0.623841	197	0.977151	1.47922	5.24562	197	0.977151	3.92223	2.44186	197	0.977151	0.7816	1.21764	197	0.977151	-0.162806	2.05036	197	0.977151	1.97793	0.299739	197	0.977151	-0.652237	-0.626921
198	-0.661057	0.789344	-0.613951	198	0.998165	1.41557	5.30874	198	0.998165	3.84911	2.47678	198	0.998165	0.724483	1.24354	198	0.998165	-0.174961	2.05838	198	0.998165	1.96577	0.307757	198	0.998165	-0.664392	-0.618902
199	-0.648465	0.797012	-0.603964	199	1.01918	1.35106	5.37017	199	1.01918	3.77499	2.51049	199	1.01918	0.666588	1.26836	199	1.01918	-0.187282	2.06614	199	1.01918	1.95345	0.315518	199	1.01918	-0.676712	-0.611141
200	-0.635873	0.804553	-0.59388	200	1.04019	1.28571	5.42988	200	1.04019	3.6999	2.54298	200	1.04019	0.607939	1.29209	200	1.04019	-0.199763	2.07364	200	1.04019	1.94097	0.323019	200	1.04019	-0.689193	-0.603641
201	-0.623282	0.811967	-0.583703	201	1.06121	1.21955	5.48785	201	1.06121	3.62388	2.57421	201	1.06121	0.548563	1.31472	201	1.06121	-0.212399	2.08088	201	1.06121	1.92833	0.330255	201	1.06121	-0.701829	-0.596404
202	-0.61069	0.819252	-0.573433	202	1.08222	1.1526	5.54404	202	1.08222	3.54697	2.60419	202	1.08222	0.488485	1.33624	202	1.08222	-0.225184	2.08784	202	1.08222	1.91555	0.337225	202	1.08222	-0.714615	-0.589435
203	-0.598099	0.826408	-0.563072	203	1.10323	1.08491	5.59843	203	1.10323	3.46919	2.6329	203	1.10323	0.427732	1.35664	203	1.10323	-0.238113	2.09454	203	1.10323	1.90262	0.343924	203	1.10323	-0.727544	-0.582736
204	-0.585507	0.833432	-0.552622	204	1.12425	1.01649	5.65101	204	1.12425	3.39058	2.66032	204	1.12425	0.366331	1.37591	204	1.12425	-0.25118	2.10097	204	1.12425	1.88955	0.35035	204	1.12425	-0.74061	-0.57631
205	-0.572916	0.840324	-0.542084	205	1.14526	0.947376	5.70174	205	1.14526	3.31118	2.68645	205	1.14526	0.304309	1.39405	205	1.14526	-0.264379	2.10712	205	1.14526	1.87635	0.3565	205	1.14526	-0.753809	-0.57016
206	-0.560324	0.847083	-0.531461	206	1.16628	0.877604	5.75061	206	1.16628	3.23102	2.71127	206	1.16628	0.241694	1.41103	206	1.16628	-0.277704	2.11299	206	1.16628	1.86303	0.362371	206	1.16628	-0.767135	-0.564288
207	-0.547733	0.853707	-0.520753	207	1.18729	0.807201	5.79759	207	1.18729	3.15013	2.73477	207	1.18729	0.178513	1.42686	207	1.18729	-0.29115	2.11858	207	1.18729	1.84958	0.367962	207	1.18729	-0.78058	-0.558698
208	-0.535141	0.860197	-0.509962	208	1.2083	0.736199	5.84266	208	1.2083	3.06855	2.75695	208	1.2083	0.114794	1.44153	208	1.2083	-0.30471	2.12389	208	1.2083	1.83602	0.373268	208	1.2083	-0.79414	-0.553392
209	-0.522549	0.86655	-0.499091	209	1.22932	0.664629	5.8858	209	1.22932	2.98632	2.77778	209	1.22932	0.0505645	1.45504	209	1.22932	-0.318378	2.12891	209	1.22932	1.82235	0.378288	209	1.22932	-0.807809	-0.548372
210	-0.509958	0.872765	-0.488141	210	1.25033	0.592522	5.92699	210	1.25033	2.90348	2.79727	210	1.25033	-0.0141461	1.46737	210	1.25033	-0.33215	2.13364	210	1.25033	1.80858	0.38302	210	1.25033	-0.82158	-0.54364
211	-0.497366	0.878842	-0.477113	211	1.27135	0.51991	5.96622	211	1.27135	2.82005	2.8154	211	1.27135	-0.0793096	1.47852	211	1.27135	-0.346017	2.13808	211	1.27135	1.79472	0.387461	211	1.27135	-0.835448	-0.539198
212	-0.484775	0.88478	-0.466009	212	1.29236	0.446826	6.00347	212	1.29236	2.73608	2.83216	212	1.29236	-0.144897	1.48849	212	1.29236	-0.359975	2.14223	212	1.29236	1.78076	0.391611	212	1.29236	-0.849405	-0.535049
213	-0.472183	0.890577	-0.454832	213	1.31337	0.373301	6.03872	213	1.31337	2.65161	2.84755	213	1.31337	-0.21088	1.49728	213	1.31337	-0.374017	2.14609	213	1.31337	1.76672	0.395465	213	1.31337	-0.863447	-0.531194
214	-0.459592	0.896234	-0.443582	214	1.33439	0.299369	6.07195	214	1.33439	2.56666	2.86157	214	1.33439	-0.277229	1.50487	214	1.33439	-0.388137	2.14964	214	1.33439	1.7526	0.399024	214	1.33439	-0.877567	-0.527635
215	-0.447	0.901748	-0.432262	215	1.3554	0.225061	6.10315	215	1.3554	2.48129	2.8742	215	1.3554	-0.343915	1.51126	215	1.3554	-0.402328	2.15291	215	1.3554	1.7384	0.402286	215	1.3554	-0.891759	-0.524374
216	-0.434409	0.907119	-0.420874	216	1.37642	0.150411	6.13231	216	1.37642	2.39552	2.88544	216	1.37642	-0.410908	1.51646	216	1.37642	-0.416585	2.15587	216	1.37642	1.72415	0.405249	216	1.37642	-0.906015	-0.521411
217	-0.421817	0.912347	-0.409419	217	1.39743	0.0754516	6.15942	217	1.39743	2.3094	2.89528	217	1.39743	-0.478178	1.52046	217	1.39743	-0.430901	2.15853	217	1.39743	1.70983	0.407911	217	1.39743	-0.920331	-0.518749
218	-0.409226	0.917429	-0.397899	218	1.41844	0.00021562	6.18445	218	1.41844	2.22296	2.90373	218	1.41844	-0.545697	1.52325	218	1.41844	-0.44527	2.16089	218	1.41844	1.69546	0.410272	218	1.41844	-0.9347	-0.516388
219	-0.396634	0.922367	-0.386316	219	1.43946	-0.0752635	6.20741	219	1.43946	2.13624	2.91077	219	1.43946	-0.613434	1.52485	219	1.43946	-0.459685	2.16295	219	1.43946	1.68105	0.41233	219	1.43946	-0.949115	-0.514329
220	-0.384042	0.927158	-0.374671	220	1.46047	-0.150952	6.22827	220	1.46047	2.04928	2.9164	220	1.46047	-0.681359	1.52523	220	1.46047	-0.47414	2.16471	220	1.46047	1.66659	0.414086	220	1.46047	-0.963571	-0.512574
221	-0.371451	0.931802	-0.362968	221	1.48149	-0.226818	6.24704	221	1.48149	1.96211	2.92063	221	1.48149	-0.749443	1.52442	221	1.48149	-0.488629	2.16616	221	1.48149	1.6521	0.415537	221	1.48149	-0.97806	-0.511123
222	-0.358859	0.936298	-0.351206	222	1.5025	-0.302826	6.26371	222	1.5025	1.87478	2.92344	222	1.5025	-0.817655	1.5224	222	1.5025	-0.503145	2.1673	222	1.5025	1.63759	0.416683	222	1.5025	-0.992576	-0.509977
223	-0.346268	0.940646	-0.339389	223	1.52351	-0.378944	6.27825	223	1.52351	1.78733	2.92484	223	1.52351	-0.885965	1.51918	223	1.52351	-0.517682	2.16814	223	1.52351	1.62305	0.417524	223	1.52351	-1.00711	-0.509136
224	-0.333676	0.944845	-0.327519	224	1.54453	-0.455137	6.29068	224	1.54453	1.69979	2.92483	224	1.54453	-0.954343	1.51476	224	1.54453	-0.532234	2.16868	224	1.54453	1.6085	0.418059	224	1.54453	-1.02166	-0.5086
225	-0.321085	0.948894	-0.315596	225	1.56554	-0.531372	6.30098	225	1.56554	1.6122	2.92341	225	1.56554	-1.02276	1.50914	225	1.56554	-0.546793	2.16891	225	1.56554	1.59394	0.418289	225	1.56554	-1.03622	-0.508371
226	-0.308493	0.952792	-0.303623	226	1.58656	-0.607616	6.30915	226	1.58656	1.5246	2.92057	226	1.58656	-1.09118	1.50232	226	1.58656	-0.561355	2.16883	226	1.58656	1.57938	0.418212	226	1.58656	-1.05079	-0.508447
227	-0.295902	0.95654	-0.291602	227	1.60757	-0.683835	6.31519	227	1.60757	1.43703	2.91633	227	1.60757	-1.15958	1.4943	227	1.60757	-0.575911	2.16845	227	1.60757	1.56482	0.41783	227	1.60757	-1.06534	-0.50883
228	-0.28331	0.960135	-0.279535	228	1.62858	-0.759994	6.31909	228	1.62858	1.34953	2.91067	228	1.62858	-1.22793	1.4851	228	1.62858	-0.590456	2.16776	228	1.62858	1.55028	0.417142	228	1.62858	-1.07989	-0.509518
229	-0.270718	0.963579	-0.267424	229	1.6496	-0.836062	6.32085	229	1.6496	1.26213	2.90361	229	1.6496	-1.29619	1.47471	229	1.6496	-0.604984	2.16677	229	1.6496	1.53575	0.416148	229	1.6496	-1.09441	-0.510512
230	-0.258127	0.96687	-0.25527	230	1.67061	-0.912003	6.32047	230	1.67061	1.17488	2.89514	230	1.67061	-1.36435	1.46314	230	1.67061	-0.619487	2.16547	230	1.67061	1.52125	0.414849	230	1.67061	-1.10892	-0.51181
231	-0.245535	0.970007	-0.243076	231	1.69163	-0.987784	6.31795	231	1.69163	1.08781	2.88528	231	1.69163	-1.43235	1.45039	231	1.69163	-0.63396	2.16387	231	1.69163	1.50677	0.413246	231	1.69163	-1.12339	-0.513414
232	-0.232944	0.972991	-0.230843	232	1.71264	-1.06337	6.3133	232	1.71264	1.00097	2.87402	232	1.71264	-1.50019	1.43647	232	1.71264	-0.648396	2.16196	232	1.71264	1.49234	0.411339	232	1.71264	-1.13783	-0.515321
233	-0.220352	0.975821	-0.218573	233	1.73365	-1.13873	6.30651	233	1.73365	0.914382	2.86137	233	1.73365	-1.56782	1.42139	233	1.73365	-0.662789	2.15975	233	1.73365	1.47794	0.409129	233	1.73365	-1.15222	-0.517531
234	-0.207761	0.978495	-0.206269	234	1.75467	-1.21384	6.29758	234	1.75467	0.828095	2.84733	234	1.75467	-1.63522	1.40515	234	1.75467	-0.677132	2.15724	234	1.75467	1.4636	0.406617	234	1.75467	-1.16656	-0.520042
235	-0.195169	0.981015	-0.193932	235	1.77568	-1.28864	6.28653	235	1.77568	0.742145	2.83192	235	1.77568	-1.70235	1.38776	235	1.77568	-0.691419	2.15442	235	1.77568	1.44931	0.403805	235	1.77568	-1.18085	-0.522855
236	-0.182578	0.983379	-0.181565	236	1.7967	-1.36313	6.27335	236	1.7967	0.656569	2.81513	236	1.7967	-1.7692	1.36922	236	1.7967	-0.705644	2.15131	236	1.7967	1.43509	0.400692	236	1.7967	-1.19507	-0.525967
237	-0.169986	0.985587	-0.169169	237	1.81771	-1.43725	6.25805	237	1.81771	0.571405	2.79698	237	1.81771	-1.83572	1.34955	237	1.81771	-0.7198	2.1479	237	1.81771	1.42093	0.397282	237	1.81771	-1.20923	-0.529378
238	-0.157394	0.987639	-0.156745	238	1.83872	-1.51098	6.24065	238	1.83872	0.486691	2.77747	238	1.83872	-1.90189	1.32875	238	1.83872	-0.733882	2.1442	238	1.83872	1.40685	0.393575	238	1.83872	-1.22331	-0.533085
239	-0.144803	0.989534	-0.144297	239	1.85974	-1.58429	6.22113	239	1.85974	0.402465	2.75662	239	1.85974	-1.96768	1.30684	239	1.85974	-0.747883	2.14019	239	1.85974	1.39285	0.389573	239	1.85974	-1.23731	-0.537087
240	-0.132211	0.991273	-0.131826	240	1.88075	-1.65714	6.19953	240	1.88075	0.318763	2.73443	240	1.88075	-2.03306	1.28382	240	1.88075	-0.761796	2.1359	240	1.88075	1.37894	0.385277	240	1.88075	-1.25123	-0.541383
241	-0.11962	0.992854	-0.119335	241	1.90177	-1.72951	6.17583	241	1.90177	0.235623	2.7109	241	1.90177	-2.098	1.2597	241	1.90177	-0.775616	2.13131	241	1.90177	1.36512	0.38069	241	1.90177	-1.26505	-0.54597
242	-0.107028	0.994278	-0.106824	242	1.92278	-1.80135	6.15006	242	1.92278	0.153081	2.68606	242	1.92278	-2.16247	1.23449	242	1.92278	-0.789337	2.12643	242	1.92278	1.3514	0.375814	242	1.92278	-1.27877	-0.550846
243	-0.0944367	0.995544	-0.0942964	243	1.94379	-1.87264	6.12223	243	1.94379	0.0711732	2.65992	243	1.94379	-2.22645	1.20821	243	1.94379	-0.802952	2.12127	243	1.94379	1.33778	0.37065	243	1.94379	-1.29238	-0.556009
244	-0.0818451	0.996653	-0.0817538	244	1.96481	-1.94335	6.09235	244	1.96481	-0.0100636	2.63247	244	1.96481	-2.2899	1.18087	244	1.96481	-0.816456	2.11582	244	1.96481	1.32428	0.365202	244	1.96481	-1.30589	-0.561458
245	-0.0692536	0.997603	-0.0691982	245	1.98582	-2.01344	6.06043	245	1.98582	-0.0905937	2.60375	245	1.98582	-2.3528	1.15247	245	1.98582	-0.829842	2.11009	245	1.98582	1.31089	0.359471	245	1.98582	-1.31927	-0.567189
246	-0.056662	0.998395	-0.0566317	246	2.00684	-2.08288	6.02648	246	2.00684	-0.170381	2.57375	246	2.00684	-2.41513	1.12303	246	2.00684	-0.843105	2.10408	246	2.00684	1.29763	0.35346	246	2.00684	-1.33254	-0.5732
247	-0.0440704	0.999029	-0.0440562	247	2.02785	-2.15165	5.99052	247	2.02785	-0.249392	2.54249	247	2.02785	-2.47684	1.09257	247	2.02785	-0.856238	2.09779	247	2.02785	1.28449	0.347171	247	2.02785	-1.34567	-0.579488
248	-0.0314789	0.999505	-0.0314737	248	2.04886	-2.21971	5.95257	248	2.04886	-0.32759	2.50999	248	2.04886	-2.53792	1.06109	248	2.04886	-0.869237	2.09123	248	2.04886	1.2715	0.340608	248	2.04886	-1.35867	-0.586051
249	-0.0188873	0.999822	-0.0188862	249	2.06988	-2.28704	5.91265	249	2.06988	-0.404941	2.47626	249	2.06988	-2.59834	1.02862	249	2.06988	-0.882095	2.08439	249	2.06988	1.25864	0.333774	249	2.06988	-1.37153	-0.592886
250	-0.00629578	0.99998	-0.00629574	250	2.09089	-2.3536	5.87076	250	2.09089	-0.481411	2.44132	250	2.09089	-2.65807	0.99516	250	2.09089	-0.894806	2.07729	250	2.09089	1.24593	0.32667	250	2.09089	-1.38424	-0.599989
251	0.00629577	0.99998	0.00629573	251	2.11191	-2.41936	5.82693	251	2.11191	-0.556966	2.40517	251	2.11191	-2.71709	0.960731	251	2.11191	-0.907365	2.06992	251	2.11191	1.23337	0.319301	251	2.11191	-1.3968	-0.607358
252	0.0188873	0.999822	0.0188862	252	2.13292	-2.48429	5.78119	252	2.13292	-0.631573	2.36785	252	2.13292	-2.77536	0.925347	252	2.13292	-0.919767	2.06229	252	2.13292	1.22097	0.31167	252	2.13292	-1.4092	-0.614989
253	0.0314789	0.999505	0.0314737	253	2.15393	-2.54838	5.73354	253	2.15393	-0.705199	2.32935	253	2.15393	-2.83287	0.889024	253	2.15393	-0.932005	2.0544	253	2.15393	1.20873	0.30378	253	2.15393	-1.42144	-0.62288
254	0.0440704	0.999029	0.0440562	254	2.17495	-2.61158	5.68401	254	2.17495	-0.777812	2.28971	254	2.17495	-2.88959	0.851777	254	2.17495	-0.944075	2.04625	254	2.17495	1.19666	0.295635	254	2.17495	-1.43351	-0.631025
255	0.056662	0.998395	0.0566317	255	2.19596	-2.67386	5.63262	255	2.19596	-0.849378	2.24893	255	2.19596	-2.94549	0.813624	255	2.19596	-0.955972	2.03786	255	2.19596	1.18476	0.287237	255	2.19596	-1.4454	-0.639422
256	0.0692535	0.997603	0.0691982	256	2.21698	-2.73522	5.5794	256	2.21698	-0.919868	2.20704	256	2.21698	-3.00055	0.774582	256	2.21698	-0.967689	2.02921	256	2.21698	1.17304	0.278592	256	2.21698	-1.45712	-0.648068
257	0.0818451	0.996653	0.0817537	257	2.23799	-2.7956	5.52437	257	2.23799	-0.989249	2.16406	257	2.23799	-3.05474	0.734667	257	2.23799	-0.979222	2.02032	257	2.23799	1.16151	0.269702	257	2.23799	-1.46865	-0.656957
258	0.0944366	0.995544	0.0942963	258	2.259	-2.855	5.46754	258	2.259	-1.05749	2.11999	258	2.259	-3.10804	0.693897	258	2.259	-0.990565	2.01119	258	2.259	1.15017	0.260572	258	2.259	-1.48	-0.666087
259	0.107028	0.994278	0.106824	259	2.28002	-2.91338	5.40896	259	2.28002	-1.12456	2.07487	259	2.28002	-3.16043	0.65229	259	2.28002	-1.00171	2.00183	259	2.28002	1.13902	0.251206	259	2.28002	-1.49115	-0.675454
260	0.11962	0.992854	0.119335	260	2.30103	-2.97071	5.34864	260	2.30103	-1.19044	2.02872	260	2.30103	-3.21189	0.609865	260	2.30103	-1.01266	1.99223	260	2.30103	1.12807	0.241607	260	2.30103	-1.5021	-0.685052
261	0.132211	0.991273	0.131826	261	2.32205	-3.02698	5.28661	261	2.32205	-1.25508	1.98154	261	2.32205	-3.26238	0.566639	261	2.32205	-1.02341	1.9824	261	2.32205	1.11732	0.231781	261	2.32205	-1.51284	-0.694879
262	0.144803	0.989534	0.144297	262	2.34306	-3.08215	5.22289	262	2.34306	-1.31847	1.93337	262	2.34306	-3.3119	0.522634	262	2.34306	-1.03395	1.97235	262	2.34306	1.10678	0.221731	262	2.34306	-1.52338	-0.704929
263	0.157394	0.987639	0.156745	263	2.36407	-3.13621	5.15753	263	2.36407	-1.38058	1.88422	263	2.36407	-3.36041	0.477867	263	2.36407	-1.04427	1.96208	263	2.36407	1.09646	0.211461	263	2.36407	-1.5337	-0.715199
264	0.169986	0.985587	0.169169	264	2.38509	-3.18912	5.09053	264	2.38509	-1.44137	1.83412	264	2.38509	-3.40789	0.432358	264	2.38509	-1.05438	1.9516	264	2.38509	1.08636	0.200977	264	2.38509	-1.54381	-0.725683
265	0.182578	0.983379	0.181565	265	2.4061	-3.24087	5.02194	265	2.4061	-1.50083	1.78309	265	2.4061	-3.45433	0.386128	265	2.4061	-1.06426	1.9409	265	2.4061	1.07647	0.190283	265	2.4061	-1.55369	-0.736377
266	0.195169	0.981015	0.193932	266	2.42712	-3.29143	4.95179	266	2.42712	-1.55892	1.73115	266	2.42712	-3.4997	0.339197	266	2.42712	-1.07392	1.93	266	2.42712	1.06682	0.179384	266	2.42712	-1.56335	-0.747276
267	0.207761	0.978495	0.206269	267	2.44813	-3.34078	4.8801	267	2.44813	-1.61561	1.67833	267	2.44813	-3.54399	0.291586	267	2.44813	-1.08334	1.9189	267	2.44813	1.05739	0.168284	267	2.44813	-1.57277	-0.758376
268	0.220352	0.975821	0.218573	268	2.46914	-3.38889	4.8069	268	2.46914	-1.6709	1.62464	268	2.46914	-3.58717	0.243316	268	2.46914	-1.09253	1.90761	268	2.46914	1.0482	0.156988	268	2.46914	-1.58196	-0.769671
269	0.232944	0.972991	0.230843	269	2.49016	-3.43576	4.73224	269	2.49016	-1.72474	1.57012	269	2.49016	-3.62923	0.194408	269	2.49016	-1.10148	1.89612	269	2.49016	1.03925	0.145502	269	2.49016	-1.59091	-0.781158
270	0.245535	0.970007	0.243076	270	2.51117	-3.48135	4.65613	270	2.51117	-1.77712	1.51477	270	2.51117	-3.67014	0.144883	270	2.51117	-1.11019	1.88445	270	2.51117	1.03055	0.133831	270	2.51117	-1.59962	-0.792829
271	0.258127	0.96687	0.25527	271	2.53219	-3.52564	4.57863	271	2.53219	-1.82801	1.45864	271	2.53219	-3.7099	0.0947642	271	2.53219	-1.11865	1.8726	271	2.53219	1.02209	0.121979	271	2.53219	-1.60808	-0.804681
272	0.270718	0.963579	0.267424	272	2.5532	-3.56862	4.49975	272	2.5532	-1.8774	1.40175	272	2.5532	-3.74847	0.0440729	272	2.5532	-1.12685	1.86057	272	2.5532	1.01388	0.109952	272	2.5532	-1.61629	-0.816708
273	0.28331	0.960135	0.279535	273	2.57421	-3.61027	4.41954	273	2.57421	-1.92525	1.34411	273	2.57421	-3.78585	-0.00716837	273	2.57421	-1.13481	1.84837	273	2.57421	1.00592	0.0977546	273	2.57421	-1.62424	-0.828905
274	0.295902	0.95654	0.291602	274	2.59523	-3.65057	4.33803	274	2.59523	-1.97155	1.28576	274	2.59523	-3.82201	-0.0589369	274	2.59523	-1.14251	1.83601	274	2.59523	0.998227	0.0853932	274	2.59523	-1.63194	-0.841267
275	0.308493	0.952792	0.303623	275	2.61624	-3.6895	4.25525	275	2.61624	-2.01627	1.22672	275	2.61624	-3.85695	-0.11121	275	2.61624	-1.14994	1.82349	275	2.61624	0.990792	0.0728729	275	2.61624	-1.63937	-0.853787
276	0.321085	0.948894	0.315596	276	2.63726	-3.72704	4.17125	276	2.63726	-2.05941	1.16702	276	2.63726	-3.89064	-0.163964	276	2.63726	-1.15711	1.81082	276	2.63726	0.983622	0.060199	276	2.63726	-1.64654	-0.866461
277	0.333676	0.944845	0.327519	277	2.65827	-3.76318	4.08605	277	2.65827	-2.10093	1.10668	277	2.65827	-3.92307	-0.217177	277	2.65827	-1.16401	1.798	277	2.65827	0.97672	0.0473773	277	2.65827	-1.65344	-0.879282
278	0.346268	0.940646	0.339389	278	2.67928	-3.79791	3.99971	278	2.67928	-2.14082	1.04573	278	2.67928	-3.95423	-0.270824	278	2.67928	-1.17064	1.78503	278	2.67928	0.970089	0.0344135	278	2.67928	-1.66007	-0.892246
279	0.358859	0.936298	0.351206	279	2.7003	-3.83119	3.91225	279	2.7003	-2.17907	0.984193	279	2.7003	-3.9841	-0.324881	279	2.7003	-1.177	1.77193	279	2.7003	0.963731	0.0213131	279	2.7003	-1.66643	-0.905347
280	0.371451	0.931802	0.362968	280	2.72131	-3.86303	3.82371	280	2.72131	-2.21565	0.922104	280	2.72131	-4.01268	-0.379326	280	2.72131	-1.18308	1.7587	280	2.72131	0.957651	0.00808204	280	2.72131	-1.67251	-0.918578
281	0.384042	0.927158	0.374671	281	2.74233	-3.89341	3.73414	281	2.74233	-2.25055	0.859487	281	2.74233	-4.03994	-0.434134	281	2.74233	-1.18888	1.74535	281	2.74233	0.951849	-0.00527386	281	2.74233	-1.67831	-0.931934
282	0.396634	0.922367	0.386316	282	2.76334	-3.92231	3.64357	282	2.76334	-2.28375	0.796369	282	2.76334	-4.06587	-0.489281	282	2.76334	-1.1944	1.73187	282	2.76334	0.94633	-0.0187487	282	2.76334	-1.68383	-0.945408
283	0.409225	0.917429	0.397899	283	2.78435	-3.94972	3.55204	283	2.78435	-2.31525	0.732778	283	2.78435	-4.09047	-0.544742	283	2.78435	-1.19964	1.71828	283	2.78435	0.941095	-0.0323366	283	2.78435	-1.68907	-0.958996
284	0.421817	0.912347	0.409419	284	2.80537	-3.97563	3.4596	284	2.80537	-2.34502	0.668742	284	2.80537	-4.11372	-0.600493	284	2.80537	-1.20459	1.70459	284	2.80537	0.936147	-0.0460314	284	2.80537	-1.69402	-0.972691
285	0.434409	0.907119	0.420874	285	2.82638	-4.00003	3.36628	285	2.82638	-2.37305	0.60429	285	2.82638	-4.13562	-0.656509	285	2.82638	-1.20924	1.69079	285	2.82638	0.931487	-0.0598272	285	2.82638	-1.69868	-0.986487
286	0.447	0.901748	0.432262	286	2.8474	-4.0229	3.27213	286	2.8474	-2.39933	0.539449	286	2.8474	-4.15615	-0.712766	286	2.8474	-1.21361	1.6769	286	2.8474	0.927119	-0.0737179	286	2.8474	-1.70304	-1.00038
287	0.459592	0.896234	0.443582	287	2.86841	-4.04424	3.17718	287	2.86841	-2.42385	0.474249	287	2.86841	-4.1753	-0.769238	287	2.86841	-1.21769	1.66292	287	2.86841	0.923043	-0.0876973	287	2.86841	-1.70712	-1.01436
288	0.472183	0.890577	0.454832	288	2.88942	-4.06404	3.08148	288	2.88942	-2.44659	0.408718	288	2.88942	-4.19307	-0.825901	288	2.88942	-1.22147	1.64886	288	2.88942	0.919262	-0.101759	288	2.88942	-1.7109	-1.02842
289	0.484775	0.88478	0.466009	289	2.91044	-4.08229	2.98507	289	2.91044	-2.46756	0.342886	289	2.91044	-4.20944	-0.88273	289	2.91044	-1.22496	1.63472	289	2.91044	0.915777	-0.115898	289	2.91044	-1.71439	-1.04256
290	0.497366	0.878842	0.477113	290	2.93145	-4.09897	2.888	290	2.93145	-2.48673	0.276781	290	2.93145	-4.22442	-0.9397	290	2.93145	-1.22814	1.62051	290	2.93145	0.91259	-0.130106	290	2.93145	-1.71757	-1.05677
291	0.509958	0.872765	0.488141	291	2.95247	-4.11409	2.7903	291	2.95247	-2.5041	0.210432	291	2.95247	-4.23799	-0.996786	291	2.95247	-1.23103	1.60624	291	2.95247	0.909703	-0.144378	291	2.95247	-1.72046	-1.07104
292	0.522549	0.86655	0.499091	292	2.97348	-4.12764	2.69202	292	2.97348	-2.51967	0.143869	292	2.97348	-4.25014	-1.05396	292	2.97348	-1.23362	1.59191	292	2.97348	0.907115	-0.158708	292	2.97348	-1.72305	-1.08537
293	0.535141	0.860197	0.509962	293	2.99449	-4.13961	2.59321	293	2.99449	-2.53341	0.0771217	293	2.99449	-4.26088	-1.1112	293	2.99449	-1.2359	1.57753	293	2.99449	0.90483	-0.173089	293	2.99449	-1.72533	-1.09975
294	0.547733	0.853707	0.520753	294	3.01551	-4.14999	2.4939	294	3.01551	-2.54534	0.0102187	294	3.01551	-4.2702	-1.16848	294	3.01551	-1.23789	1.56311	294	3.01551	0.902847	-0.187515	294	3.01551	-1.72732	-1.11417
295	0.560324	0.847083	0.531461	295	3.03652	-4.15878	2.39414	295	3.03652	-2.55544	-0.0568101	295	3.03652	-4.27809	-1.22578	295	3.03652	-1.23956	1.54864	295	3.03652	0.901168	-0.201979	295	3.03652	-1.72899	-1.12864
296	0.572916	0.840324	0.542084	296	3.05754	-4.16598	2.29398	296	3.05754	-2.56372	-0.123935	296	3.05754	-4.28455	-1.28306	296	3.05754	-1.24094	1.53414	296	3.05754	0.899793	-0.216475	296	3.05754	-1.73037	-1.14314
297	0.585507	0.833432	0.552622	297	3.07855	-4.17158	2.19345	297	3.07855	-2.57015	-0.191127	297	3.07855	-4.28958	-1.34031	297	3.07855	-1.24201	1.51962	297	3.07855	0.898723	-0.230997	297	3.07855	-1.73144	-1.15766
298	0.598099	0.826408	0.563072	298	3.09956	-4.17559	2.09261	298	3.09956	-2.57475	-0.258355	298	3.09956	-4.29317	-1.3975	298	3.09956	-1.24277	1.50508	298	3.09956	0.897958	-0.245539	298	3.09956	-1.7322	-1.1722
299	0.61069	0.819252	0.573433	299	3.12058	-4.17799	1.9915	299	3.12058	-2.57751	-0.325591	299	3.12058	-4.29533	-1.4546	299	3.12058	-1.24323	1.49053	299	3.12058	0.897499	-0.260093	299	3.12058	-1.73266	-1.18675
300	0.623282	0.811967	0.583703	300	3.14159	-4.17879	1.89016	300	3.14159	-2.57843	-0.392804	300	3.14159	-4.29605	-1.51158	300	3.14159	-1.24339	1.47597	300	3.14159	0.897346	-0.274653	300	3.14159	-1.73282	-1.20131
301	0.635873	0.804553	0.59388
302	0.648465	0.797012	0.603964
303	0.661057	0.789344	0.613951
304	0.673648	0.781551	0.623841
305	0.68624	0.773634	0.633633
306	0.698831	0.765595	0.643323
307	0.711423	0.757434	0.652912
308	0.724014	0.749153	0.662397
309	0.736606	0.740753	0.671778
310	0.749197	0.732236	0.681051
311	0.761789	0.723602	0.690217
312	0.774381	0.714854	0.699273
313	0.786972	0.705993	0.708219
314	0.799564	0.69702	0.717052
315	0.812155	0.687936	0.725772
316	0.824747	0.678743	0.734376
317	0.837338	0.669442	0.742864
318	0.84993	0.660036	0.751234
319	0.862521	0.650525	0.759485
320	0.875113	0.64091	0.767616
321	0.887705	0.631194	0.775625
322	0.900296	0.621378	0.783511
323	0.912888	0.611463	0.791273
324	0.925479	0.601452	0.798909
325	0.938071	0.591345	0.806419
326	0.950662	0.581144	0.813801
327	0.963254	0.570851	0.821053
328	0.975845	0.560468	0.828176
329	0.988437	0.549996	0.835167
330	1.00103	0.539437	0.842026
331	1.01362	0.528792	0.848752
332	1.02621	0.518063	0.855343
333	1.0388	0.507252	0.861798
334	1.05139	0.496361	0.868116
335	1.06399	0.485391	0.874297
336	1.07658	0.474344	0.88034
337	1.08917	0.463222	0.886242
338	1.10176	0.452026	0.892005
339	1.11435	0.440759	0.897626
340	1.12694	0.429422	0.903104
341	1.13954	0.418016	0.908439
342	1.15213	0.406545	0.913631
343	1.16472	0.395009	0.918677
344	1.17731	0.38341	0.923578
345	1.1899	0.371751	0.928332
346	1.20249	0.360033	0.93294
347	1.21508	0.348257	0.937399
348	1.22768	0.336427	0.94171
349	1.24027	0.324543	0.945871
350	1.25286	0.312607	0.949882
351	1.26545	0.300622	0.953743
352	1.27804	0.28859	0.957453
353	1.29063	0.276511	0.961011
354	1.30323	0.264389	0.964416
355	1.31582	0.252225	0.967669
356	1.32841	0.240021	0.970768
357	1.341	0.227779	0.973713
358	1.35359	0.2155	0.976504
359	1.36618	0.203188	0.97914
360	1.37878	0.190843	0.981621
361	1.39137	0.178468	0.983946
362	1.40396	0.166065	0.986115
363	1.41655	0.153636	0.988128
364	1.42914	0.141182	0.989984
365	1.44173	0.128705	0.991683
366	1.45432	0.116209	0.993225
367	1.46692	0.103694	0.994609
368	1.47951	0.091162	0.995836
369	1.4921	0.078616	0.996905
370	1.50469	0.0660575	0.997816
371	1.51728	0.0534886	0.998568
372	1.52987	0.0409111	0.999163
373	1.54247	0.0283272	0.999599
374	1.55506	0.0157388	0.999876
375	1.56765	0.00314789	0.999995
376	1.58024	-0.00944352	0.999955
377	1.59283	-0.0220334	0.999757
378	1.60542	-0.0346198	0.999401
379	1.61801	-0.0472008	0.998885
380	1.63061	-0.0597742	0.998212
381	1.6432	-0.0723382	0.99738
382	1.65579	-0.0848907	0.99639
383	1.66838	-0.0974297	0.995242
384	1.68097	-0.109953	0.993937
385	1.69356	-0.122459	0.992474
386	1.70616	-0.134946	0.990853
387	1.71875	-0.147412	0.989075
388	1.73134	-0.159854	0.987141
389	1.74393	-0.17227	0.98505
390	1.75652	-0.18466	0.982803
391	1.76911	-0.19702	0.9804
392	1.7817	-0.209348	0.977841
393	1.7943	-0.221644	0.975128
394	1.80689	-0.233904	0.97226
395	1.81948	-0.246128	0.969237
396	1.83207	-0.258312	0.966061
397	1.84466	-0.270456	0.962732
398	1.85725	-0.282556	0.959251
399	1.86985	-0.294612	0.955617
400	1.88244	-0.306621	0.951832
401	1.89503	-0.318581	0.947896
402	1.90762	-0.330491	0.943809
403	1.92021	-0.342349	0.939573
404	1.9328	-0.354152	0.935188
405	1.9454	-0.365899	0.930655
406	1.95799	-0.377588	0.925974
407	1.97058	-0.389217	0.921146
408	1.98317	-0.400785	0.916172
409	1.99576	-0.412289	0.911053
410	2.00835	-0.423727	0.90579
411	2.02094	-0.435099	0.900383
412	2.03354	-0.446401	0.894833
413	2.04613	-0.457633	0.889141
414	2.05872	-0.468792	0.883309
415	2.07131	-0.479877	0.877336
416	2.0839	-0.490885	0.871224
417	2.09649	-0.501816	0.864974
418	2.10909	-0.512668	0.858587
419	2.12168	-0.523438	0.852064
420	2.13427	-0.534125	0.845406
421	2.14686	-0.544727	0.838613
422	2.15945	-0.555243	0.831688
423	2.17204	-0.565671	0.824631
424	2.18463	-0.576009	0.817443
425	2.19723	-0.586256	0.810126
426	2.20982	-0.59641	0.80268
427	2.22241	-0.60647	0.795107
428	2.235	-0.616433	0.787407
429	2.24759	-0.626298	0.779583
430	2.26018	-0.636065	0.771636
431	2.27278	-0.64573	0.763566
432	2.28537	-0.655293	0.755375
433	2.29796	-0.664752	0.747064
434	2.31055	-0.674106	0.738635
435	2.32314	-0.683353	0.730088
436	2.33573	-0.692491	0.721426
437	2.34832	-0.70152	0.71265
438	2.36092	-0.710438	0.70376
439	2.37351	-0.719243	0.694759
440	2.3861	-0.727933	0.685648
441	2.39869	-0.736509	0.676428
442	2.41128	-0.744968	0.667101
443	2.42387	-0.753308	0.657668
444	2.43647	-0.761529	0.648131
445	2.44906	-0.76963	0.638491
446	2.46165	-0.777608	0.628749
447	2.47424	-0.785463	0.618909
448	2.48683	-0.793194	0.60897
449	2.49942	-0.800798	0.598934
450	2.51201	-0.808276	0.588803
451	2.52461	-0.815626	0.57858
452	2.5372	-0.822846	0.568264
453	2.54979	-0.829936	0.557858
454	2.56238	-0.836895	0.547364
455	2.57497	-0.84372	0.536783
456	2.58756	-0.850412	0.526117
457	2.60016	-0.856969	0.515368
458	2.61275	-0.86339	0.504537
459	2.62534	-0.869675	0.493626
460	2.63793	-0.875821	0.482636
461	2.65052	-0.881828	0.47157
462	2.66311	-0.887696	0.46043
463	2.67571	-0.893423	0.449216
464	2.6883	-0.899009	0.437931
465	2.70089	-0.904451	0.426577
466	2.71348	-0.909751	0.415155
467	2.72607	-0.914906	0.403667
468	2.73866	-0.919916	0.392115
469	2.75125	-0.92478	0.380501
470	2.76385	-0.929498	0.368827
471	2.77644	-0.934068	0.357094
472	2.78903	-0.938491	0.345305
473	2.80162	-0.942764	0.333461
474	2.81421	-0.946888	0.321564
475	2.8268	-0.950862	0.309616
476	2.8394	-0.954685	0.297619
477	2.85199	-0.958357	0.285574
478	2.86458	-0.961876	0.273485
479	2.87717	-0.965244	0.261352
480	2.88976	-0.968458	0.249178
481	2.90235	-0.971518	0.236964
482	2.91494	-0.974425	0.224712
483	2.92754	-0.977177	0.212425
484	2.94013	-0.979775	0.200105
485	2.95272	-0.982216	0.187752
486	2.96531	-0.984503	0.17537
487	2.9779	-0.986633	0.16296
488	2.99049	-0.988606	0.150524
489	3.00309	-0.990423	0.138065
490	3.01568	-0.992083	0.125583
491	3.02827	-0.993586	0.113082
492	3.04086	-0.994931	0.100562
493	3.05345	-0.996118	0.0880268
494	3.06604	-0.997148	0.0754775
495	3.07863	-0.998019	0.0629162
496	3.09123	-0.998732	0.0503449
497	3.10382	-0.999287	0.0377657
498	3.11641	-0.999683	0.0251805
499	3.129	-0.999921	0.0125912
500	3.14159	-1	1.08898e-08

## Sheet: XLSTAT_20260306_153537_1_HID3
-3.7093	0.748804	-0.74127	-0.16893
-3.82423	-1.4397	-1.21644	0.576336
4.58326	-2.19348	4.72317	5.62536
4.30089	-2.82791	-2.36379	-0.363249
4.06218	-0.940514	1.76292	2.70938
4.43523	-2.33709	1.12933	-2.944
4.14362	-2.65827	0.317692	-2.0102
0.394511	4.16047	5.72908	-4.43593
2.79913	4.68005	-0.298465	-0.436182
-0.807433	3.56222	-1.08058	0.780335
2.59047	4.09109	-0.596516	-0.206064
-0.0285318	3.76378	-2.07946	-0.347908
2.79322	4.35506	-0.66447	1.64962
2.3232	4.37685	-0.744838	2.69798
		-3.00619	-0.867508
		-4.66797	-0.373133
		-0.885931	0.203587
		-0.775846	-0.154321
		0.622698	1.27483
		4.08602	-0.803229
		-2.39532	-0.552801
		1.02465	-1.57859
		0.704088	0.555633
		1.41745	-0.831006

## Sheet: XLSTAT_20260306_153537_1_HID2
-0.74127	-0.16893
-1.21644	0.576336
4.72317	5.62536
-2.36379	-0.363249
1.76292	2.70938
1.12933	-2.944
0.317692	-2.0102
5.72908	-4.43593
-0.298465	-0.436182
-1.08058	0.780335
-0.596516	-0.206064
-2.07946	-0.347908
-0.66447	1.64962
-0.744838	2.69798
-3.00619	-0.867508
-4.66797	-0.373133
-0.885931	0.203587
-0.775846	-0.154321
0.622698	1.27483
4.08602	-0.803229
-2.39532	-0.552801
1.02465	-1.57859
0.704088	0.555633
1.41745	-0.831006

[truncated: 16 more sheets: XLSTAT_20260306_153537_1_HID1, XLSTAT_20260306_153537_1_HID, XLSTAT_20260306_152813_1_HID2, XLSTAT_20260306_152813_1_HID1, XLSTAT_20260306_152813_1_HID, XLSTAT_20260306_152656_1_HID3, XLSTAT_20260306_152656_1_HID2, XLSTAT_20260306_152656_1_HID1, XLSTAT_20260306_152656_1_HID, XLSTAT_20260306_104622_1_HID3, XLSTAT_20260306_104622_1_HID2, XLSTAT_20260306_104622_1_HID1, XLSTAT_20260306_104622_1_HID, XLSTAT_20260306_104453_1_HID2, XLSTAT_20260306_104453_1_HID1, XLSTAT_20260306_104453_1_HID]
